# Supplementary material for: Identical versus compatible blood typing: investigating best practices in lung transplantation
Source: Transpl Int. 2026 May 22;39:15722. doi: 10.3389/ti.2026.15722 (PMC13236628; doi:10.3389/ti.2026.15722)
Supplement: Supplementary file 1 [file DataSheet1.zip]

Archive with 2 entries (2 files):
- UNOS_Sel.csv
- __MACOSX/._UNOS_Sel.csv
