# Supplementary material for: Identical versus compatible blood typing: investigating best practices in lung transplantation
Source: Transpl Int. 2026 May 22;39:15722. doi: 10.3389/ti.2026.15722 (PMC13236628; doi:10.3389/ti.2026.15722)
Supplement: Supplementary file 1 [file DataSheet1.zip › UNOS_Sel.csv]

	TCR_RECIPIENT_GENDER	TCR_ABO_BLOOD_GROUP	DR_BLOOD_TYPE	Donor_Recipient_ABO_Match_Level	TCR_ACADEMIC_ACTIVITY_LEVEL_	TRR_ACADEMIC_ACTIVITY_LEVEL	ACUTE_REJECTION_EPISODE	Recipient_Age	DONOR_AGE__YRS_	Calculated_Recipient_BMI	Calculated_Donor_BMI	TCR_BMI	Initial_Calculated_Lung_Allocati	Initial_Lung_Allocation_Score_at	Lung_CAS_Proximity_Efficiency_Sc	RH_Cross_Match_Done_	Computed_Donor_A1_Antigen	Computed_Donor_A2_Antigen	Thoracic_Diagnosis_from_TRR_TCR	TRR_DATE_OF_DISCHARGE_FROM_TX_CE	TRR_ECMO_at_72_Hours	TCR_ETHNICITY	TRR_FeV1__	TRR_FiO2_at_72_Hours	TCR_FUNCTIONAL_STATUS___LISTING	TRF_Functional_Status___TRR_FOL	TRR_Functional_Status___TRANSPLA	CAUSE_OF_GRAFT_FAILURE	DATE_OF_GRAFT_FAILURE	GRAFT_STATUS	Calculated_Recipient_Height__cm_	Calculated_Donor_Height	WL_Candidate_in_ICU	TCR_Inhaled_NO	TRR_Inhaled_NO_at_72_Hours	WL_AGE_AT_LISTING_IN_YEARS	Initial_Calculated_Lung_CAS_Pati	Initial_Match_Lung_CAS_Medical_U	Initial_Calculated_Lung_CAS_Biol	Initial_Calculated_Lung_CAS_Post	Initial_Calculated_Lung_CAS_Medi	WL_WAITING_LIST_STATUS_AT_TIME_O	TRR_Intubated_at_72_Hours	Ischemic_Time__hours_	TCR_ANY_PREVIOUS_MALIGNANCY_	TRR_Medical_Condition	WL_Candidate_on_Ventilator	TRR_PaO2_at_72_Hours	TRR_Airway_Dehiscence___Post_Tra
0	M	A	A	1			3	65	31	25.1	35.86728627	25.088	36.56789292	36.56789292		Y	2	29	1604	2013-02-14 00:00:00		0	65		2050	2070	2070			Y	172.7	172.7		0		65						7010		6	N	3			N
1	F	A	A	1			3	36	31	22.1	35.86728627	22.1121	39.71217819	39.71217819		N	2	29	1557	2013-02-14 00:00:00		1			2070	2010	2050	3	2017-10-20 00:00:00	N	167.6	172.7		0		36						7010		3.8	N	3			N
2	M	A	A1	1			3	58	60	31.4	20.703125	31.4	50.30660173	50.30660173		Y	3	24	420	2013-02-15 00:00:00		0	31		2060	2020	2060	999	2013-03-08 00:00:00	N	185.4	160		0		58						7010		7.2	N	1			N
3	M	O	O	1			3	69	24	24.3	19.09722222	24.3722	71.03189933	71.03189933		Y	1	3	1604	2013-02-05 00:00:00		0	55		2060	2070	2070			Y	167.6	168		0		69						7010		5.9	N	3			N
4	F	O	O	1			3	59	52	30.9	27.98616708	36.046	47.81969536	47.81969536		Y	1	24	1604	2013-02-13 00:00:00		0	77		2080		2050			Y	165	152.4		0		56						7010		10	N	3			N
5	M	A	A	1			1	64	56	20.6	22.66759248	21.0186	35.705316	35.705316		Y	3	32	1604	2013-02-07 00:00:00		0	89		2060		2060			Y	187	178		0		64						7010		5.6	N	3			N
6	M	A	A	1			3	69	56	23.2	22.66759248	23.9355	40.36168631	40.36168631		Y	3	32	1604	2013-02-08 00:00:00		0	36		2060		2060	999	2020-09-01 00:00:00	N	189	178		0		69						7010		5.2	N	3			N
7	M	O	O	1			3	68	30	26.8	22.49247578	27.2519	34.55400098	34.55400098		Y	2	68	1604	2013-02-05 00:00:00		0	77		2060	2060	2080			Y	170.2	172.7		0		67						7010		3.7	Y	3			N
8	F	O	O	1			3	60	30	21.4	22.49247578	23.7368	38.56110002	38.56110002		Y	2	68	1605	2013-02-01 00:00:00		0	20		2060	2060	2060			Y	160	172.7		0		60						7010		3.8	N	3			N
9	M	O	O	1			3	65	15	25.5	20.41522491	25.4614	46.50353273	46.50353273		Y	2	3	1604	2013-02-19 00:00:00		0	29		2060		2060	1	2018-03-24 00:00:00	N	190.5	170		0		64						7010		3.2	N	3			N
10	F	A	A1	1			1	69	24	31.5	19.72103697	31.4589	37.49398465	37.49398465		Y	1	2	1605	2013-02-12 00:00:00	U	0	38		2040	2030	2040	3	2014-01-22 00:00:00	N	157.5	167		0	U	69						7010	U	4.1	N	3			N
11	M	B	B	1			3	31	23	19.3	26.12244898	19.1303	42.57541059	42.57541059		Y	36	74	1602	2013-02-15 00:00:00		0	17		2080		2070			Y	188	175		0		31						7010		4.6	N	3			N
12	F	A	A1	1			3	53	55	26	24.99375117	25.5937	33.64889121	33.64889121		Y	3	98	208	2013-02-19 00:00:00		0	81		2050		2020			Y	165.1	160		0		52						7010		4	N	1			N
13	F	O	O	1			3	54	42	30.7	37.87822234	29.3753	41.5693111	41.5693111		Y	2	3	1604	2013-02-15 00:00:00		0	63		2060		2060			Y	162.6	170.2		0		53						7010		6.7	N	3			N
14	M	B	B	1	996	996	3	1	0	13.1	17.50895297	13.0378	32.60748401	32.60748401		N	2	24	449	2013-02-21 00:00:00		0			4070		4070				84	73.7		0		1						7010		7.2	N	2			N
15	M	A	A	1			3	71	27	23.4	24.53684733	24.5478	0	0		Y	2	68	1607	2013-04-11 00:00:00		0	24		2070		2060			Y	177.8	180.3		0		69						7010		4.2	N	3			N
16	F	A	A	1			3	63	35	22.7	23.56637366	23.5331	32.76569251	32.76569251		Y	2	32	1607	2013-02-08 00:00:00	N	0	24	21	2070		2070			Y	162.6	177.8		0	N	58						7010	N	3.8	N	3		99	N
17	F	A	A2	1			3	47	48	20.6	26.07912469	21.4233	42.47968704	42.47968704		Y	2	24	1608	2013-07-25 00:00:00		0	19		2050		2050			Y	147	147.3		0		46						7010		3.3	N	3			N
18	F	A	A1	1			3	62	62	26.3	24.05876951	26.3124	32.29479814	32.29479814		Y	1	2	1607	2013-02-10 00:00:00		0	20		2070		2100			Y	170.2	165		0		61						7010		6	N	3			N
19	F	O	O	1			3	63	34	24.2	36.69362177	23.24	63.3716001	63.3716001		N	3	68	1613	2013-02-13 00:00:00	N	0	42		2060		2040			Y	154.9	157.5		0	N	63						7010	N	5	N	3			N
20	F	A	A1	1			3	22	51	19.5	25.1953125	19.3702	79.71617436	79.71617436		Y	1	98	1556	2013-02-15 00:00:00		0			2010	998	2020			Y	160	160		0		22						7010		4.6	N	1			N
21	M	A	A1	1			3	68	25	27.7	25.21330177	29.3452	37.17994651	37.17994651		Y	1	2	1604	2013-02-23 00:00:00		0	56		2050	998	2050	3	2015-07-19 00:00:00	N	177.8	180.3		0		68						7010		5.5	N	3			N
22	M	A	A	1			3	56	43	24.4	28.27755102	28.2337	34.56337642	34.56337642			3	26	1613	2013-02-18 00:00:00		0	39		2070	2020	2060			Y	185.4	175		0		55						7010		9.6	N	3			N
23	F	A	A	1			3	50	21	27.7	24.97704316	27.7219	91.53625149	91.53625149		Y	1	11	1613	2013-02-19 00:00:00	N	0	82	100	2030	2020	2020	3	2016-02-03 00:00:00	N	170.2	165		0	N	50						7010	Y	3.7	N	1		116	N
24	F	A	A1	1			3	43	27	19.9	27.34725066	21.1346	34.38390784	34.38390784		Y	1	30	1601	2013-02-15 00:00:00		0	60		2050		2050			Y	175.3	175.3		0		42						7010		5.3	N	3			N
25	M	A	A1	1			3	64	21	23.1	21.02155825	24.588	34.50878411	34.50878411		Y	3	11	208	2013-02-10 00:00:00		0	85		2040	2030	2040			Y	167.6	182.9		0		64						7010		5.5	N	3			N
26	M	A	A	1			3	24	44	18.6	23.71184463	18.0771	42.33927443	42.33927443		Y	1	68	1602	2013-02-15 00:00:00		0	17		2060		2020	3	2018-10-21 00:00:00	N	167.6	163		0		24						7010		3.9	N	1			N
27	M	O	O	1			1	57	26	24	17.60595194	22.6821	34.73928261	34.73928261		Y	23	33	1606	2013-02-20 00:00:00		0	16		2040	2020	2040	3	2016-09-09 00:00:00	N	177.8	188		0		56						7010		3.8	N	3			N
28	M	O	O	1			3	72	26	27.5	17.60595194	27.6923	44.87107379	44.87107379		Y	23	33	1604	2013-02-18 00:00:00		0	51		2040		2040	1	2021-03-06 00:00:00	N	177.5	188		0		72						7010		6.3	N	3			N
29	F	B	B	1			3	60	17	18.7	24.37501951	18.5613	45.1219489	45.1219489		Y	2	31	1604	2013-02-13 00:00:00		0	37		2070		2030			Y	170	179		0		60						7010		5.6	N	3			N
30	F	B	O	2	996	996	3	1	1	17	27.93530771	17.041	0	0			2	3	1614	2013-03-11 00:00:00		1			4030	998	4060			Y	64	69		0		1						7010		5.7	N	3			N
31	M	A	A	1	998	1	3	14	10	16.4	19.7704477	14.498	43.16503805	43.16503805			2	11	420	2013-01-24 00:00:00		0	19		4040	998	4070			Y	134	142.2		0		13						7010		5	Y	3			N
32	F	O	O	1			3	69	49	28.3	31.57815499	28.306	43.1871509	43.1871509		Y	2	11	1604	2013-01-24 00:00:00		0	51		2060	998	2070			Y	166	163		0		69						7010		2.9	N	3			N
33	F	O	O	1			3	63	20	28	19.53125	26.9073	33.42335005	33.42335005		Y	3	33	1613	2013-01-17 00:00:00		0	57		2070		2060				160	160		0		60						7010		2.9	N	3			N
34	F	A	A2	1			3	67	26	20.6	27.75487645	20.6617	32.08660904	32.08660904		N	11	29	1607	2013-01-14 00:00:00		0	63		2070		2060			Y	162.6	167.6		0		66						7010		6.3	N	3			N
35	M	A	A2	1			3	68	26	29.8	27.75487645	29.7868	39.45175166	39.45175166		N	11	29	1604	2013-01-14 00:00:00		0	70		2070	2010	2050			Y	165.1	167.6		0		68						7010		4.5	N	3			N
36	F	O	O	1			3	37	50	20.1	24.58900227	18.7058	40.57068661	40.57068661		Y	2	3	1602	2013-01-17 00:00:00		1	42		2060		2060				152.4	168		0		37						7010		4.5	N	3			N
37	M	A	A1	1			3	67	20	23.7	22.8870672	24.1358	64.32627619	64.32627619		Y	2	26	1604	2013-01-21 00:00:00		0	68		2080		2080			Y	180.3	180.3		0		67						7010		8.1	N	3			N
38	F	O	O	1			3	57	42	20.1	23.87511478	18.584	33.53907857	33.53907857		N	11	29	1607	2013-01-11 00:00:00		0	14		2070		2050	3	2019-04-12 00:00:00	N	157.5	165		0		56						7010		5.4	N	3			N
39	F	A	A1	1			3	35	14	22.1	26.57312925	28.3425	0	0		Y	2	24	1602	2013-02-14 00:00:00		0	26		2020	2010	2020			Y	160	168		0		35						7010		7.1	N	1			Y
40	M	A	A	1			3	46	57	20.4	24.41385561	20.3789	0	0		Y	3	24	1602	2013-01-14 00:00:00		0	18		2020	998	2060	3	2015-07-07 00:00:00	N	175.3	180.3		0		46						7010		4.6	N	3			N
41	M	AB	A1B	1			3	71	63	28.1	30.88619584	28.124	40.81304085	40.81304085		Y	2	66	1604	2013-01-22 00:00:00		0	53		2070		2070			Y	172.7	167.6		0		71						7010		5.2	N	3			N
42	F	O	O	1			1	35	21	19.5	25.43252595	19.425	46.66998527	46.66998527		Y	1	24	1602	2013-01-30 00:00:00		0	29		2030		2010			Y	160	170		0		35						7010		7.1	N	1			N
43	M	A	A2	1			3	65	42	28.5	41.34564482	28.7299	39.14532739	39.14532739		Y	66	74	1604	2013-01-14 00:00:00		0	53		2060		2070			Y	167.6	165.1		0		64						7010		4.9	N	3			N
44	M	A	A2	1			3	74	42	25.1	41.34564482	26.6003	45.63744535	45.63744535		Y	66	74	1604	2013-01-20 00:00:00		0	31		2060		2020			Y	177.8	165.1		0		72						7010		4.9	N	1			N
45	M	A	A	1			3	68	37	24.5	21.51209562	25.9705	0	0		Y	1	68	1607	2013-01-22 00:00:00		0	18		2060		2060			Y	182.9	188		0		68						7010		4.7	N	3			N
46	F	O	O	1			3	51	14	35.6	18.83598172	37.9228	40.16180293	40.16180293		Y	11	24	1613	2013-01-16 00:00:00		0	47		2060		2020			Y	166.1	162.6		0		50						7010		5	N	1			N
47	M	A	A1	1			3	66	32	19.4	24.3662098	19.5139	31.53320153	31.53320153		Y	3	33	1606	2013-01-30 00:00:00		0	19		2050		2040			Y	177.8	183		0		66						7010		4.8	Y	3			N
48	M	O	O	1			3	61	32	26.1	27.36476327	26.1523	92.11898916	92.11898916		Y	1	30	1604	2013-02-04 00:00:00		0	35		2010		2010			Y	172.7	173		0		61						7010		5.6	N	1			N
49	M	A	A2	1			3	66	17	30	22.58575946	32.7096	37.50690618	37.50690618		Y	26	68	1604	2013-01-18 00:00:00		0	63		2050		2050			Y	175.3	177.8		0		66						7010		5.3	N	3			N
50	M	O	O	1			3	60	28	25.4	29.76190476	25.7685	42.19297194	42.19297194		Y	11	29	1604	2013-01-19 00:00:00		0	47		2070		2070			Y	182.9	168		0		59						7010		6.7	N	3			N
51	F	B	B	1			3	74	28	25.8	22.99698477	26.2925	37.82173775	37.82173775		Y	23	68	1607	2013-01-17 00:00:00		0	92		2080		2070			Y	165.1	177.8		0		74						7010		3.4	N	3			N
52	M	O	O	1			3	69	27	25.5	26.88780888	25.5442	41.6698818	41.6698818		Y	30	98	1604	2013-01-25 00:00:00		0	66		2060	2010	2060	2	2017-03-14 00:00:00	N	172.7	177.8		0		69						7010		4.6	N	3			N
53	F	O	O	1			3	66	27	23.6	26.88780888	23.6499	38.4870975	38.4870975		N	30	98	1604	2013-01-18 00:00:00		0	45		2070		2060			Y	170.2	177.8		0		66						7010		2.3	Y	3			N
54	F	A	O	2			3	32	22	22.1	23.828125	22.1318	37.1949334	37.1949334		Y	68	69	1557	2013-01-21 00:00:00		0	29		2070	2040	2060	3	2016-05-23 00:00:00	N	165.1	160		0		31						7010		5.4	N	3			N
55	M	A	A1	1			3	52	28	29	29.25040476	28.1017	34.08305002	34.08305002		Y	24	33	1607	2013-03-05 00:00:00		0	17		2040	998	2060			Y	185.4	193		0		51						7010		5	N	3			N
56	F	A	O	2			3	47	25	26.6	26.41425401	24.7462	46.48739736	46.48739736		Y	33	68	420	2013-01-18 00:00:00		0	70		2080		2040			Y	165	165.1		0		47						7010		4.6	N	3			N
57	M	O	O	1			3	64	19	29.1	28.59557395	29.6453	43.92198258	43.92198258		N	24	33	1604	2013-01-19 00:00:00		0	68		2070		2030			Y	195.6	180.3		0		64						7010		3.5	N	1			N
58	F	O	O	1			3	40	23	21.5	23.43164172	21.6413	33.13836605	33.13836605		Y	2	11	1611	2013-02-20 00:00:00		0	27		2070	2050	2070			Y	152.4	160		0		39						7999		7.1	N	3			N
59	F	O	O	1			3	60	21	29.2	20.89373494	26.4689	31.7323864	31.7323864		Y	2	98	1607			0	24		2060	2070	2070	1	2013-01-08 00:00:00	N	167.6	167.6		0		54						7010		2.9	N	3			N
60	M	O	O	1			3	24	32	25.2	22.80757157	20.3435	34.13071941	34.13071941		Y	2	68	1602	2013-01-29 00:00:00		0	30		2050		2020				182.9	172.7		0		23						7010		4.1	N	1			N
61	F	O	O	1			3	58	64	20.3	32.17748371	21.4563	34.44076061	34.44076061		Y	2	32	1607	2013-01-08 00:00:00		0	18		2070	2070	2070			Y	162.6	157.5		0		56						7010		4.2	N	3			N
62	M	A	A1	1			3	69	20	28.7	21.67836504	28.6618	47.20873658	47.20873658		Y	2	23	1604	2013-01-28 00:00:00		0	79		2060		2060			Y	170.2	181.6		0		69						7010		2.5	N	2			N
63	M	A	A	1			3	64	16	24	19.53071839	26.3109	38.27421398	38.27421398		Y	11	29	1604	2013-01-25 00:00:00	U	0	63		2050		2040			Y	188	188		0	U	64						7010	N	1.4	Y	3			N
64	M	A	A1	1			3	31	33	23.4	21.76834184	24.9457	33.64817519	33.64817519		Y	1	29	1602	2013-01-10 00:00:00		0	25		2070		2060			Y	180.3	183		0		31						7999		6.6	N	3			N
65	F	B	B	1			3	61	22	27.9	19.66394465	29.7715	38.88799959	38.88799959		Y	31	98	219	2013-01-31 00:00:00		0	52		2070		2040			Y	163	165.1		0		61						7010		8.4	N	3			N
66	M	A	A1	1			3	58	15	24.7	20.2812331	26.1791	60.75015876	60.75015876		Y	2	30	1604	2013-02-06 00:00:00		0	74		2050	998	2050			Y	190.5	172		0		58						7010		5.2	N	3			N
67	M	B	B	1			3	55	15	28.7	18.73922115	26.1141	34.48969874	34.48969874		Y	1	2	1607	2013-02-23 00:00:00		0	12		2040		2050	3	2023-04-23 00:00:00	N	177.8	177.8		0		55						7010		5.6	N	3			N
68	F	O	O	1			3	58	35	20.3	28.24857721	19.7168	33.50860427	33.50860427		Y	23	36	1607	2013-02-21 00:00:00		0	18		2050		2050			Y	157	165.1		0		54						7010		3.2	N	3			N
69	F	O	O	1			3	39	25	26.6	23.4375	26.6874	71.11293257	71.11293257		Y	2	26	1557	2013-02-05 00:00:00		0	32		2020	2010	2020	3	2014-10-20 00:00:00	N	167.6	160		0		39						7010		7.4	N	1			N
70	F	O	O	1			3	63	42	34.1	21.484375	31.7837	43.59423908	43.59423908		Y	2	24	1604	2013-01-21 00:00:00		0	59		2080		2080				165.1	160		0		63						7010		3.9	N	3			N
71	F	A	A1	1			3	51	21	31.3	38.59871001	28.837	41.62286706	41.62286706		Y	2	26	1601	2013-01-24 00:00:00		0	61		2050		2070			Y	157.5	162.6		0		51						7010		3.6	N	3			N
72	M	O	O	1			1	47	19	22.6	25.46401087	23.748	84.10425194	84.10425194		Y	2	33	1602	2013-02-07 00:00:00		0	25		2020		2020			Y	185	188		0		47						7010		8.1	N	1			N
73	F	A	A	1			3	66	22	27.7	24.79848749	28.7803	32.79481388	32.79481388		Y	1	98	1613	2013-01-15 00:00:00	U	1	73		2040	998	2060			Y	144.8	160		0	U	66						7010	N	3.1	N	3			N
74	F	A	A1	1			3	67	23	28.6	25.49342105	28.7154	49.27368261	49.27368261		Y	30	68	1604	2013-01-21 00:00:00		0	41		2100		2060			Y	158.2	152		0		67						7010		5.8	N	3			N
75	M	A	A	1			3	52	48	30.8	26.70774572	30.9296	44.32037307	44.32037307		Y	2	29	1604	2013-01-29 00:00:00		0	25		2060		2060			Y	188	165.1		0		52						7010		2.5	N	3			N
76	M	O	O	1			3	58	28	15.2	25.32174744	16.5636	32.64476109	32.64476109		Y	2	3	1607	2013-02-01 00:00:00		0	11		2060		2060			Y	177.8	183		0		58						7010		6	N	3			N
77	F	A	A	1			3	68	20	21.1	18.01720643	20.9375	44.20634084	44.20634084		Y	2	29	1604	2013-01-25 00:00:00		0	61		2060		2060	3	2018-12-09 00:00:00	N	160	149		0		68						7010		4.6	N	3			N
78	M	A	A	1			3	56	48	23.8	27.50777107	23.7467	75.96904254	75.96904254		Y	1	98	1613	2013-01-30 00:00:00		0	25		2050		2060			Y	177.8	182.9		0		56						7010		4.6	N	3			N
79	M	O	O	1			3	58	44	20.6	36.47275431	20.9871	42.55750979	42.55750979		Y	2	3	1612	2013-03-23 00:00:00		0	20		2040		2040	999	2021-08-22 00:00:00	N	170.2	167.6		0		58						7010		7.9	Y	3			N
80	F	AB	AB	1			3	54	31	24.2	21.23291918	23.0807	0	0		Y	3	11	1607	2013-02-02 00:00:00	N	0	34	21	2050		2050			Y	167.6	185.4		0	N	53						7010	N	4.1	U	3		96	N
81	F	B	B	1			3	72	65	25.3	25.37875426	27.1158	41.31310729	41.31310729		Y	3	23	1604	2013-01-25 00:00:00	U	0	47		2040		2040			Y	167.6	170.2		0	U	72						7010	N	5.4	N	3			N
82	M	O	O	1			3	55	50	26.2	28.06348818	29.4053	0	0		Y	2	98	1608	2013-01-30 00:00:00		0	19		2070		2060			Y	160	175.3		0		54						7010		4.4	Y	3			N
83	M	O	O	1			3	66	19	29.7	19.11900066	28.1236	35.95926115	35.95926115		Y	23	29	1604	2013-01-25 00:00:00		0	37		2070	2070	2070			Y	188	195		0		66						7010		5	N	3			N
84	M	O	O	1			3	61	26	28.8	24.86869301	33.0544	31.78413038	31.78413038		Y	2	34	1607	2013-02-15 00:00:00		0	20		2060		2040			Y	182.9	185.4		0		58						7010		6.8	N	3			N
85	M	O	O	1			3	62	41	34.4	34.67748871	31.0728	38.16367721	38.16367721		Y	2	98	1610	2013-01-29 00:00:00		0	57		2060		2040			Y	167.6	157.5		0		61						7010		6.4	N	3			N
86	F	O	O	1			3	66	32	24.3	32.44382551	26.4338	34.02593434	34.02593434		Y	1	31	1601	2013-01-24 00:00:00		0	14		2070		2020			Y	160	163		0		65						7010		4.8	N	2			N
87	M	B	B	1			3	43	21	23.8	28.46653995	25.2399	33.87825425	33.87825425		Y	2	30	1602	2013-01-28 00:00:00		0	17		2050		2050			Y	170.2	167.6		0		41						7010		5.5	N	3			N
88	M	O	O	1	1	3	3	10	9	14	21.95533871	14.5682	33.31101507	33.31101507		Y	24	33	1602	2013-03-04 00:00:00		0	16		4070	2080	4010			Y	125	146		0		9						7999		5.5	N	1			N
89	M	O	O	1			3	62	26	26.2	26.37056314	26.2204	32.85590909	32.85590909		Y	2	68	1607	2013-01-22 00:00:00		0	85		2060		2050			Y	180.3	175.3		0		62						7010		4.3	N	3			N
90	M	O	O	1			1	65	26	24.7	26.37056314	24.7462	57.54503937	57.54503937		N	2	68	1604	2013-01-29 00:00:00		0	79		2060		2070			Y	170.2	175.3		0		65						7010		4	N	3			N
91	M	O	O	1			3	75	25	30	26.21690369	35.0071	34.08651276	34.08651276		Y	2	24	1604	2013-01-25 00:00:00		0	91		2040	998	2030			Y	180.3	186		0		75						7010		4.8	N	3			N
92	M	A	A1	1			3	68	33	26.3	28.08163265	28.7026	93.88013449	93.88013449		Y	24	31	1604	2013-01-30 00:00:00		0	55		2010		2010			Y	180.3	175		0		68						7010		5	N	1			N
93	M	O	O	1			3	56	45	23.7	18.31546632	24.9611	74.78779491	74.78779491		Y	1	31	1604	2013-05-02 00:00:00		0	36		2040	998	2040			Y	163.8	162.6		0		56						7010		4.7	N	3			N
94	M	O	O	1			3	61	52	22.3	30.67269679	22.3359	58.7226366	58.7226366		Y	3	98	1604	2013-02-13 00:00:00		0	18		2040		2040	999	2020-03-22 00:00:00	N	172.7	167.6		0		61						7010		4.2	N	3			N
95	M	O	O	1			3	67	52	26	30.67269679	25.9614	45.29469349	45.29469349		Y	3	98	1604	2013-01-31 00:00:00		1	43		2050	2090	2040			Y	173	167.6		0		67						7010		3.3	N	3			N
96	F	O	O	1			3	22	12		20.81165453	16.0076	36.33344206	36.33344206		Y	2	24	1602	2013-01-28 00:00:00		0	13		2050	2020	2060	999	2014-02-21 00:00:00	N	167.6	155		0		21						7010		4.1	N	3			N
97	F	O	O	1			3	57	18	27.1	21.79930796	25.2159	32.99681196	32.99681196		Y	26	36	1608	2013-01-31 00:00:00		0	56		2070		2050			Y	170.2	170		0		55						7010		6.1	N	3			N
98	F	O	O	1			3	26	52	27.1	37.02422145	26.6252	38.77917833	38.77917833		Y	30	68	1604	2013-01-28 00:00:00		1	27		2050		2040			Y	165.1	170		0		26						7010		4	N	3			N
99	M	O	O	1			3	67	52	31.5	33.86186509	29.9976	31.65411618	31.65411618		Y	24	25	1607	2013-01-29 00:00:00		0	17		2060	2070	2060			Y	185.4	183		0		66						7010		5	N	3			N
100	F	A	A1	1			3	66	37	20.4	26.6727633	18.023	33.09067465	33.09067465		Y	3	31	1607	2013-01-28 00:00:00	U	0	19		2050		2040			Y	162.6	162		0	U	66						7010	U	2.3	N	3			N
101	M	A	A1	1			3	65	37	24.4	26.6727633	24.8192	42.71452885	42.71452885		Y	3	31	1613	2013-02-07 00:00:00		0	49		2060		2040			Y	182.9	162		0		65						7010		4.9	Y	3			N
102	M	B	B	1			3	60	18	27.4	16.78586461	27.3688	32.87388946	32.87388946		Y	2	74	1607	2013-02-13 00:00:00		0	19		2060		2060			Y	172.7	167.6		0		60						7010		5.8	N	3			N
103	F	O	O	1			3	59	25	20	23.70095057	19.992	38.00288915	38.00288915		Y	29	30	1607	2013-01-31 00:00:00		0	62		2060	2050	2030			Y	160	175.3		0		58						7010		5.2	N	1			N
104	F	O	O	1			1	61	33	26.6	32.06229643	29.0625	52.51941721	52.51941721		Y	2	11	1604	2013-02-12 00:00:00		0	53		2050		2050			Y	160	160		0		61						7010		3.4	N	3			N
105	F	O	O	1			3	72	33	22.9	32.06229643	30.2164	45.87963158	45.87963158		Y	2	11	1604	2013-02-05 00:00:00		0	35		2070	2010	2060			Y	162	160		0		71						7010		3.5	N	3			N
106	F	O	O	1			3	67	29	26.6	25.46758023	26.6037	90.99300092	90.99300092		Y	2	2	1613	2013-02-06 00:00:00		0	39		2020	2020	2020	3	2015-02-01 00:00:00	N	154.9	162.6		0		67						7010		4.8	N	1			N
107	M	A	A	1			3	61	52	31.4	35.00319922	33.3564	42.20554735	42.20554735		Y	2	25	1604	2013-03-04 00:00:00		0	61		2070		2040			Y	177.8	163		0		61						7010		6.7	N	3			N
108	M	O	O	1			3	22	25	20.7	26.84635829	20.6742	39.77531406	39.77531406		Y	24	25	1602	2013-02-01 00:00:00		0	21		2040	2010	2040	999	2016-12-11 00:00:00	N	175.3	193		0		22						7010		5.8	N	3			N
109	F	O	O	1			3	53	55	21.6	27.44351962	20.8508	38.03833595	38.03833595		Y	11	24	1602	2013-02-04 00:00:00		0	33		2050		2050	3	2018-12-21 00:00:00	N	157.5	145		0		50						7010		6	N	3			N
110	F	O	O	1			3	69	39	26.3	32.80890351	26.3377	32.00373211	32.00373211		Y	30	33	1607	2013-02-18 00:00:00	N	0	27		2040		2040			Y	157.5	162.6		0	N	68						7010	N	1.6	N	3			N
111	M	O	O	1			3	60	49	31.6	19.1015625	31.5957	55.66816574	55.66816574		Y	1	68	1613	2013-02-04 00:00:00		0	44		2060		2060			Y	172.7	160		0		60						7010		5	N	3			N
112	F	O	O	1			3	67	31	19.8	23.14814815	18.9829	50.86406755	50.86406755		Y	2	3	420	2013-02-11 00:00:00		0	36		2060		2060			Y	177.8	180		0		66						7010		3.3	N	3			N
113	F	O	O	1			3	42	26	15.5	31.67266728	15.5056	48.69710779	48.69710779		Y	1	2	1557	2013-03-01 00:00:00		0	14		2060	2010	2060	3	2018-01-23 00:00:00	N	170.2	160		0		42						7010		6.5	N	3			N
114	M	O	O	1			3	44	37	24.7	30.81781903	24.9567	41.83810986	41.83810986		Y	1	3	1602	2013-02-02 00:00:00		0	15		2050		2070			Y	175.3	180.3		0		44						7010		4.2	N	3			N
115	M	B	B	1			2	52	47	30.6	30.40804693	31.0286	41.24605344	41.24605344		Y	2	32	1604	2013-02-07 00:00:00		1	69		2030	2020	2030	3	2015-01-28 00:00:00	N	172.7	182.9		0		52						7010		6	N	1			N
116	M	A	A1	1			3	63	52	27.8	26.9650277	27.8358	44.83597275	44.83597275		Y	11	26	1604	2013-02-15 00:00:00		0	54		2060		2040		2023-03-07 00:00:00	N	177.8	152		0		63						7010		6.5	Y	3			N
117	M	O	O	1			3	58	25	30.7	19.11075278	30.6835	32.4094562	32.4094562		Y	2	98	1607	2013-02-08 00:00:00		0	16		2060	2050	2060	3	2016-09-04 00:00:00	N	180.3	183		0		58						7010		4.7	N	3			N
118	F	O	O	1			3	34	23	16	31.57956326	18.3246	34.3924265	34.3924265		N	11	29	1608	2013-02-06 00:00:00		1	24		2090		2060			Y	170.2	175.3		0		31						7010		2.8	N	3			N
119	M	B	B	1			3	35	22	22.4	31.39473872	22.4287	42.10526609	42.10526609		N	3	11	413	2013-02-05 00:00:00		0	50		2070	998	2060	3	2017-03-06 00:00:00	N	185.4	182.9		0		35						7010		6.9	N	3			N
120	M	A	A	1			3	61	18	29.2	24.23469388	29.9489	43.08698765	43.08698765		Y	2	98	1604	2013-02-01 00:00:00		1	55		2070		2040			Y	185	168		0		61						7010		5.3	N	3			N
121	M	A	A1	1			3	29	29	16.8	33.60358283	19.3033	37.13728715	37.13728715		Y	3	29	1602	2013-03-11 00:00:00		0	19		2060		2050			Y	170.2	162.6		0		28						7010		5.3	N	3			N
122	M	O	O	1			3	63	47	24.3	27.10923789	24.2762	32.69047186	32.69047186			24	26	1607	2013-02-07 00:00:00		1	25		2060	2100	2060			Y	170.2	177.8		0		62						7010		2.9	N	3			N
123	F	O	O	1			3	43	43	20.8	24.67128028	20.7841	92.20642487	92.20642487		Y	2	11	1602	2013-02-27 00:00:00		0			2020		2020				154.9	170		0		43						7010		7.4	N	1			N
124	M	AB	B	2			3	49	47	30.3	29.62618822	30.2576	41.9026647	41.9026647		N	33	74	438	2013-02-01 00:00:00		0	30		2080		2060			Y	172.7	175.3		0		49						7010		4	Y	3			N
125	M	B	B	1			3	61	47	23.5	29.62618822	23.056	37.61213801	37.61213801		N	33	74	1607	2013-02-01 00:00:00		0	19		2070	2020	2060	3	2020-08-03 00:00:00	N	182.9	175.3		0		60						7010			N	3			N
126	F	A	A2	1			3	42	51	21.1	33.23422033	18.941	33.44588958	33.44588958		Y	1	23	1607	2013-02-06 00:00:00		0	10		2070	998	2050	2	2017-01-03 00:00:00	N	160	163		0		41						7010		4.6	Y	3			N
127	M	A	A1	1			3	58	48	29.5	37.84369342	31.4807	0	0		N	1	29	1604	2013-02-21 00:00:00		0	30		2060		2070			Y	172.7	170.2		0		57						7010		3.7	N	3			N
128	F	A	O	2			3	69	15	28.1	20.79049447	29.2876	39.70202291	39.70202291		Y	1	3	1599	2013-02-06 00:00:00	N	0	24		2050	998	2030	3	2017-03-20 00:00:00	N	165.1	167.6		0	N	69						7010	N	4.5	N	1			N
129	M	O	O	1			3	69	56	32.2	43.88571429	31.1404	38.28114956	38.28114956		Y	2	30	1604	2013-02-01 00:00:00		0	83		2050		2050			Y	172.7	175		0		68						7010		4.4	N	3			N
130	M	O	O	1			3	66	46	27.1	36.95436508	26.7928	39.06430596	39.06430596		Y	2	26	1604	2013-02-08 00:00:00		0	62		2060	2020	2060			Y	167.6	168		0		65						7010		5.3	N	3			N
131	F	A	O	2			3	65	65	21.3	23.0242396	20.2917	46.86498379	46.86498379		Y	2	24	1604	2013-03-21 00:00:00		0	46		2070		2070			Y	151	157.5		0		65						7010		3.9	N	3			N
132	F	O	O	1			3	65	65	20.4	23.0242396	23.8074	28.88089008	28.88089008		Y	2	24	1607	2013-02-13 00:00:00		0	15		2080		2070			Y	154.9	157.5		0		57						7010		3.4	N	3			N
133	F	O	O	1			3	54	35	21.8	19.69112409	22.1424	35.61413462	35.61413462		Y	2	23	1608	2013-03-13 00:00:00		0	18		2070		2050			Y	162.6	167.6		0		54						7010		6.2	N	3			N
134	M	O	O	1			3	57	20	34.7	24.27617687	33.5152	38.44700249	38.44700249		Y	24	68	1604	2013-03-05 00:00:00		1	50		2060		2050			Y	180.3	170.2		0		56						7010		7	N	3			N
135	F	A	A1	1			3	51	19	28.2	29.82698962	30.9894	38.45561953	38.45561953		Y	2	24	1604	2013-02-04 00:00:00		0	46		2070		2060	3	2022-12-19 00:00:00	N	167.6	170		0		50						7010		4.3	Y	3			N
136	M	O	O	1			3	60	25	32.1	21.80028165	31.4863	51.41602982	51.41602982		Y	2	31	1613	2013-02-09 00:00:00		1	68		998	998	2040			Y	174	180.3		0		60						7010		4.5	N	3			N
137	M	O	O	1			3	55	20	21.6	18.85309893	19.1077	32.08464717	32.08464717		Y	24	98	1607	2013-02-13 00:00:00	N	0	16	21	2060		2060			Y	170.2	177.8		0	N	54						7010	N	5.3	N	3		96	N
138	M	O	O	1			3	61	18	22.5		22.465	47.1411731	47.1411731		Y	2	98	1604	2013-02-26 00:00:00		0	47		2080		2040			Y	163	160		0		60						7010		4.4	N	3			N
139	M	AB	A1B	1			3	66	23	22.7	24.84098009	25.1979	43.71758391	43.71758391		Y	2	24	1604	2013-02-18 00:00:00		0	53		2060		2060			Y	162.6	163		0		65						7010		3.3	N	3			N
140	F	A	A1	1	996	998	3	5	2	17.5	15.73779627	15.2694	31.00675056	31.00675056		Y	2	29	1601	2013-03-18 00:00:00		0			4080	4040	4080	3	2015-09-09 00:00:00	N	103.6	94		0		4						7010		6.3	N	3			N
141	M	A	A1	1			3	60	64	26.6	32.37471832	26.1141	94.79869815	94.79869815		N	2	98	1604	2013-05-23 00:00:00		0	40		2020		2010			Y	175.3	160		0		60						7010		7.3	N	1			N
142	M	AB	A1B	1			3	69	51	29.6	22.14290143	29.5576	61.62769904	61.62769904		Y	11	74	1604	2013-03-14 00:00:00		0	45		2060		2060			Y	177.8	177.8		0		69						7010		6.8	N	3			N
143	M	A	A	1			3	45	29	27.2	24.19655895	27.6149	33.10327466	33.10327466		Y	3	24	1604	2013-04-08 00:00:00		0	54		2070		2040	2	2013-08-21 00:00:00	N	175.3	167.6		0		44						7010		5.3	N	3			N
144	M	A	O	2			3	60	45	24.7	26.00438276	24.6303	37.02661001	37.02661001		Y	23	30	1604	2013-03-25 00:00:00	U	0	32		2060	2040	2040			Y	174.5	185		0	U	60						7010	U	6.7	N	3			N
145	F	O	O	1			1	30	24	23.3	25.39387561	21.2787	35.12195056	35.12195056		Y	24	74	1602	2013-03-25 00:00:00		0	21		2020		2020			Y	165.1	175.3		0		30						7010		4.8	N	2			N
146	M	A	O	2			3	58	46	22.1	23.38714355	22.3142	38.10386541	38.10386541		Y	2	3	1604	2013-03-18 00:00:00		0	57		2070	2010	2040	999	2015-10-09 00:00:00	N	170	157.5		0		58						7010		11	N	3			N
147	M	A	O	2			3	71	46	25.2	23.38714355	30.725	35.20727067	35.20727067		Y	2	3	1613	2013-03-15 00:00:00		0	37		2070	2060	2030	999	2013-10-17 00:00:00	N	163	157.5		0		70						7010		10	N	2			N
148	M	AB	A1B	1			3	63	40	30.9	25.20160912	32.2343	33.06330726	33.06330726		Y	2	74	1604	2013-03-12 00:00:00		0	82		2070	2050	2070	1	2013-06-02 00:00:00	N	175.3	154.9		0		63						7010		4	N	3			N
149	F	AB	A1B	1			3	70	40	18.5	25.20160912	18.5498	33.21654985	33.21654985		Y	2	74	1607	2013-04-03 00:00:00		0	30		2060	998	2060			Y	172.7	154.9		0		70						7010		5.3	N	3			N
150	M	O	O	1			3	61	50	29.8	25.66301276	29.8467	33.05183839	33.05183839		Y	1	2	1604	2013-03-13 00:00:00		0	56		2070		2070	999	2020-02-09 00:00:00	N	180.3	167.6		0		60						7010		4.8	N	3			N
151	M	O	O	1			3	70	43	31.7	23.91980093	32.5716	38.97770524	38.97770524		Y	2	68	1604	2013-03-14 00:00:00		0	58		2070		2040			Y	180.3	182.9		0		70						7010		5.6	N	3			N
152	M	O	O	1			3	60	61	24.7	29.21053253	24.678	32.93728756	32.93728756		Y	34	68	1607	2013-03-19 00:00:00		0	26		2040		2040			Y	182.9	180.3		0		60						7010		5.7	N	3			N
153	M	O	O	1			3	58	49	26	22.20633069	26.5641	44.5610916	44.5610916		Y	33	68	220	2013-03-21 00:00:00		0	25		2060		2060	999	2020-04-05 00:00:00	N	167.6	163		0		57						7010		3.8	N	3			N
154	M	O	O	1			3	48	38	26.6	19.76622682	26.8765	41.35865434	41.35865434		Y	24	31	1604	2013-03-11 00:00:00		0	42		2040	998	2040			Y	175.3	172.7		0		48						7010		8.1	N	3			N
155	F	A	A1	1			3	25	51	17.8	23.12906371	16.6245	40.40097507	40.40097507		Y	24	26	1602	2013-04-16 00:00:00		0	19		2070	2010	2030	3	2014-09-27 00:00:00	N	167.6	167.6		0		24						7010		5.4	N	1			N
156	F	O	O	1			3	60	42	28.8	26.72874701	29.813	39.64145515	39.64145515		Y	3	32	219	2013-03-20 00:00:00	N	0	49	100	2070		2050			Y	157.5	175.3		0	N	60						7010	Y	4.7	N	3		99	N
157	F	O	O	1			1	62	51	19.8	25.78192631	18.8584	33.36734643	33.36734643		Y	33	74	1607	2013-02-20 00:00:00		0	19		2060	2040	2060			Y	152.4	163		0		61						7010		2.9	Y	3			N
158	F	AB	A1B	1			3	66	42	21.9	37.05332855	23.8311	31.17118065	31.17118065		Y	1	3	1607	2013-03-01 00:00:00		0	24		2070	2010	2070			Y	152.4	165.1		0		65						7999		3.4	N	3			N
159	F	B	B	1			2	52	33	22.4	29.71603576	22.6736	32.68287159	32.68287159		Y	1	31	1607	2013-02-12 00:00:00		0	18		2070		2070	3	2018-11-30 00:00:00	N	152.5	165.1		0		51						7010		3.4	Y	3			N
160	F	B	B	1			2	65	33	21.4	29.71603576	17.8515	50.71002673	50.71002673		Y	1	31	1613	2013-03-02 00:00:00		0	25		2080		2040			Y	160	165.1		0		62						7010		3.4	N	3			N
161	M	A	A2	1			3	68	47	26.4	23.73143249	26.7372	66.58001692	66.58001692		Y	24	31	1599	2013-02-25 00:00:00	N	0	41	40	2020	2090	2020			Y	188	182.9		0	N	67						7010	Y	4	N	1			N
162	M	A	A2	1			3	58	47	29.8	23.73143249	31.5664	33.17905188	33.17905188		Y	24	31	1613	2013-02-15 00:00:00		0	66		2070		2070			Y	179.1	182.9		0		57						7010		4.3	N	3			N
163	F	A	O	2	2	998	3	17	17	17.7	21.67125804	16.2993	35.94560707	35.94560707		Y	3	26	1602	2013-02-27 00:00:00		0	20		4050	2020	4060			Y	144.8	165		0		16						7010		5.7	N	3			N
164	M	A	A1	1			3	63	48	27.2	34.52645314	28.3675	37.22982811	37.22982811		Y	3	33	219	2013-02-15 00:00:00		0	63		2070		2040			Y	183	172.7		0		63						7010		4	Y	3			N
165	M	A	A1	1			3	67	48	24.5	34.52645314	25.9122	39.5716834	39.5716834		Y	3	33	1604	2013-02-14 00:00:00		1	80		2060		2060	3	2021-03-20 00:00:00	N	172.7	172.7		0		67						7010		3	N	3			N
166	M	A1	A1	1			3	59	19	26.6	30.73073645	26.9125	38.14577971	38.14577971		Y	2	29	1604	2013-02-18 00:00:00		0	57		2070	2010	2070	3	2017-10-22 00:00:00	N	172.7	170.2		0		59						7010		4.4	N	1			N
167	F	O	O	1			3	56	25	18.2	20.80350621	18.1944	33.37900076	33.37900076		Y	2	80	1607	2013-03-07 00:00:00		0	19		2070		2060			Y	162.6	185		0		55						7010		4.2	N	3			N
168	M	O	O	1			3	55	21	26	27.95102041	25.8425	37.69286859	37.69286859		Y	1	98	1613	2013-02-25 00:00:00		0			2050		2030			Y	170	175		0		55						7999		5.9	N	3			N
169	F	O	O	1			3	49	54	16.6	31.38850406	16.6407	0	0		Y	29	33	1602	2013-02-19 00:00:00		0	21		2060		2020			Y	165.1	149.9		0		49						7010		2.9	N	2			N
170	F	O	O	1			3	58	42	27.1	19.29935501	28.793	35.20033307	35.20033307		Y	1	2	1612	2013-04-11 00:00:00		0	15		2070		2060			Y	162.6	162.6		0		55						7010		8.1	N	3			N
171	M	A	A1	1			3	46	33	22.8	22.5308642	23.1964	42.06773442	42.06773442		Y	2	23	1602	2013-02-22 00:00:00		0	15		2060		2060			Y	174	180		0		46						7010		5.6	N	3			N
172	M	B	B	1			3	64	42	26.8	43.57707677	24.4797	58.2887457	58.2887457		Y	24	24	1613	2013-02-22 00:00:00		0	83		2070	2010	2070	3	2014-09-04 00:00:00	N	165.1	172.7		0		64						7010		4.9	N	3			N
173	F	O	O	1			3	58	21	22.9	27.55407605	20.202	37.20435329	37.20435329		Y	3	30	1607	2013-02-26 00:00:00		0	9		2060		2050			Y	162.6	170.2		0		57						7010		5.1	N	3			N
174	F	O	O	1			3	50	53	19.5	17.28395062	19.5298	36.32057597	36.32057597		Y	31	68	1602	2013-02-25 00:00:00		0	18		2080	998	2060			Y	167.6	180		0		49						7010		6.6	N	3			N
175	M	A	A	1	3	3	3	17	20	17.3	26.30545064	17.2807	55.51424564	55.51424564			1	3	417	2013-03-18 00:00:00		0	21		4030	4010	4010	3	2013-12-26 00:00:00	N	172.8	175.3		0		16						7010		3.4	Y	1			N
176	M	A	A1	1			3	66	44	28.9	25.66901276	28.895	35.88213471	35.88213471		Y	11	24	1604	2013-02-26 00:00:00		0	70		2060	2010	2060	3	2015-11-29 00:00:00	N	172.7	163		0		66						7010		4	N	3			N
177	F	O	O	1			3	44	51	19.6	30.24569869	19.2589	36.62306374	36.62306374		Y	23	26	1602	2013-02-21 00:00:00		0	21		2070		2060			Y	162.6	167.6		0		44						7010		3.2	N	3			N
178	M	O	O	1			3	72	39	24.5	24.78283076	11.0179	67.01668895	67.01668895		Y	1	98	1604	2013-02-17 00:00:00		0	42		2040		2040		2021-06-17 00:00:00	N	180.3	180.3		0		72						7010		4.8	N	3			N
179	F	A	A1	1			3	47	36	29.5	29.75206612	29.6207	41.57539804	41.57539804		Y	3	26	1613	2013-02-15 00:00:00		0	19		2070		2050			Y	165.1	165		0		47						7010		3.7	Y	3			N
180	F	A	A1	1			3	54	36	31.7	29.75206612	32.7392	85.8158879	85.8158879		Y	3	26	1553	2013-03-14 00:00:00		0			2010	2020	2020			Y	154.9	165		0		54						7010		6.7	N	2			N
181	M	A	A1	1			3	51	23	31.5	24.08822312	30.2567	38.92272114	38.92272114		Y	3	23	1613	2013-03-14 00:00:00		0	42		2060		2060			Y	170	163		0		51						7010		4.5	N	3			N
182	F	A	A	1			3	52	20	19.5	23.49309555	18.9706	34.21412805	34.21412805		Y	23	24	1607	2013-02-20 00:00:00		0	20		2060		2080			Y	162.6	170.2		0		52						7010		5.7	N	3			N
183	F	A	A1	1			3	68	31	29.9	26.16940718	25.6961	39.50892397	39.50892397		Y	2	24	1604	2013-02-12 00:00:00		0	40		2050		2040			Y	160	157.5		0		68						7010		4.5	N	3			N
184	M	B	B	1			1	61	57	27.4	22.17746371	26.7717	42.04755806	42.04755806		Y	2	98	219			0	32		2060	998	2040			Y	185	157.5		0		61						7010		6.4	Y	3			N
185	M	O	O	1			3	65	20	27.2	22.94811575	29.3453	45.06127434	45.06127434		Y	2	2	1604	2013-02-14 00:00:00		0	55		2060		2060			Y	178	167		0		64						7010		3.8	N	3			N
186	M	B	B	1			3	67	22	23.6	27.5308642	23.8494	38.3369707	38.3369707		Y	3	24	1607	2013-02-15 00:00:00		0	16		2060		2090			Y	180.3	180		0		67						7010		5	N	3			N
187	M	A	A1	1			3	64	38	26.9	23.50780533	26.8589	90.16015517	90.16015517		Y	2	24	1555	2013-04-10 00:00:00		0	35		2010	2010	2010	3	2016-07-30 00:00:00	N	175.3	165		0		64						7010		9.9	N	1			N
188	F	A	A1	1			3	62	47	30.4	18.94600187	29.0811	33.26246971	33.26246971		Y	11	24	1608	2013-03-01 00:00:00		0	17		2070	2020	2020			Y	154.9	157		0		58						7010		4.1	N	2			N
189	M	O	O	1			3	50	41	24.7	22.42481337	24.6834	33.09578331	33.09578331		Y	1	24	1557	2013-02-19 00:00:00		0	27		2060	2070	2060	3	2013-10-01 00:00:00	N	182.9	182.9		0		50						7010		5.3	N	3			N
190	M	A	A	1			3	72	56	24.4	18.81892431	24.374	58.73983293	58.73983293		Y	2	24	1604	2013-02-20 00:00:00		0	70		2030	2010	2030			Y	162.6	163		0		72						7010		4.4	N	3			Y
191	F	O	O	1			1	48	23	19.5	22.12581586	19.5298	87.82929898	87.82929898		Y	1	2	1613	2013-02-25 00:00:00	U	0	51		2010	2040	2010			Y	167.6	182.9		0	U	48						7010	Y	4	N	1			N
192	M	O	O	1			3	70	23	31.5	22.12581586	31.4543	33.4773467	33.4773467		Y	1	2	1604	2013-03-01 00:00:00	U	0	51		2050	2050	2050			Y	175.3	182.9		0	U	69						7010	U	4.4	N	3			N
193	M	A	A2	1			3	19	47	16.3	27.86085284	16.3065	34.26893947	34.26893947		Y	2	11	1602	2013-03-07 00:00:00		0	22		2080	2010	2080	999	2015-06-26 00:00:00	N	162.6	188		0		19						7010		4.9	N	2			N
194	F	A	A1	1			3	33	40	17.4	41.78668506	17.8549	39.26010524	39.26010524		Y	2	30	1602	2013-03-04 00:00:00		0	32		2040	998	2040			Y	171.5	157		0		33						7010		5.9	N	3			N
195	M	O	O	1			3	55	28	19	21.59963255	19.0496	38.08020581	38.08020581		Y	2	68	1607	2013-02-27 00:00:00		0	11		2070	998	2060			Y	175.3	165.1		0		55						7010		7	N	3			N
196	M	O	O	1			3	52	52	26.6	44.19090471	26.4334	35.71727098	35.71727098		Y	2	29	1557	2013-02-19 00:00:00	U	0	43		2040		2040			Y	175.3	177.8		0	U	52						7010	N	4.2	N	3			N
197	F	O	O	1			3	38	52	19.7	44.19090471	21.6279	49.93916319	49.93916319		Y	2	29	1556	2013-02-21 00:00:00		0	36		2020	2040	2020	3	2016-01-03 00:00:00	N	167.6	177.8		0		37						7010		4	N	1			N
198	M	O	O	1			3	62	24	24.3	18.99196494	25.5475	37.14877703	37.14877703		Y	3	24	1604	2013-02-19 00:00:00		0	52		2080		2040			Y	177.8	185		0		61						7010		6.2	N	3			N
199	M	A	A1	1			3	67	46	24.7	26.58875091	24.1706	76.22097648	76.22097648		Y	24	98	1604	2013-02-21 00:00:00		0	27		2020	998	2020			Y	185.4	185		0		67						7010		5.1	N	1			N
200	F	O	O	1			3	71	42	23.1	22.25056689	23.1306	40.08531572	40.08531572		Y	3	31	1557	2013-02-19 00:00:00	U	0	30		2050	2050	2020			Y	165.1	168		0	U	71						7010	N	5	N	2			N
201	M	A	O	2			3	64	42	31.4	22.25056689	31.1361	41.83117624	41.83117624		Y	3	31	1604	2013-02-20 00:00:00	U	0	47		2040		2040			Y	177.8	168		0	U	64						7010	N	4.5	N	3			N
202	M	B	B	1			2	68	49	27.4	35.62901745	28.129	65.47649526	65.47649526		Y	2	98	1607	2013-02-20 00:00:00		0	54		2020	2010	2030			Y	170.2	165		0		68						7010		3.2	Y	1			N
203	M	A	A1	1			3	64	55	23.3	26.37056314	24.1285	41.89226898	41.89226898		Y	11	68	1605	2013-03-29 00:00:00		0	35		2070		2050			Y	179.1	175.3		0		63						7010		6.7	N	3			N
204	F	A	A1	1			3	53	59	29.1	31.63271633	29.0977	55.52151859	55.52151859		N	3	68	438	2013-02-19 00:00:00		0	30		2070		2070			Y	154.9	160		0		53						7010		3.5	N	3			N
205	M	A	O	2			3	62	48	26.8	25.30617306	26.7903	33.30024259	33.30024259		Y	2	2	1607	2013-03-04 00:00:00		0	19		2060		2060			Y	180.3	177.8		0		62						7010		2.6	N	3			N
206	M	A	A	1			3	65	63	30.5	32.1799308	30.4939	51.58799402	51.58799402		Y	30	33	1604	2013-05-10 00:00:00		0	88		2070		2070	3	2019-01-22 00:00:00	N	177.8	170		0		65						7010		7	N	3			N
207	F	O	O	1	996		3	20	61	20	21.47900491	17.8515	33.92391707	33.92391707		Y	2	24	1602	2013-03-08 00:00:00		0	17		2080	2020	2020			Y	162.6	160		0		18						7010		5.5	N	1			N
208	M	A1	A	1			3	69	32	25.4	21.99492035	25.999	54.0565267	54.0565267		Y	1	3	1604	2013-03-01 00:00:00		0	50		2040		2040			Y	170.2	170.2		0		69						7010		5.7	N	3			N
209	M	O	O	1			1	62	64	28.4	37.08503511	29.0537	32.02288556	32.02288556		Y	2	32	1607	2013-02-22 00:00:00		0	26		2070	2070	2070	3	2015-06-15 00:00:00	N	167.6	162.6		0		60						7010		4.5	N	3			N
210	F	O	O	1	998	2	3	14	23	15.3	24.08822312	16.9766	34.72085803	34.72085803		Y	2	68	1602	2013-03-01 00:00:00		0	75		998	2020	4040	1	2017-12-16 00:00:00	N	143.5	163		0		12						7010		2.8	N	3			N
211	M	A	A1	1			3	60	47	16.5	26.99829932	16.4629	36.03859069	36.03859069		Y	2	2	1607	2013-02-28 00:00:00	N	0	19		2040	2070	2040			Y	167.6	168		0	N	60						7010	Y	4.6	N	3		196	N
212	F	A	A	1			3	57	35	19.4	25.67581834	18.7228	0	0		Y	11	29	1607	2013-02-25 00:00:00		0	15		2060		2060			Y	167.6	188		0		55						7010		3.8	N	3			N
213	F	O	O	1			3	55	41	31.3	24.03230613	31.3243	47.56677984	47.56677984		Y	3	31	219	2013-07-22 00:00:00		0	69		2040	2020	2040	3	2013-09-16 00:00:00	N	170.2	157.5		0		55						7010		6	N	3			N
214	M	O	O	1			3	49	32	27.6	33.47113628	30.3844	31.49169064	31.49169064		Y	3	26	219	2013-02-13 00:00:00		0	47		2080	2070	2070			Y	170.2	162.6		0		48						7999		7.1	N	3			N
215	F	O	O	1			3	54	52	26.9	21.43600416	24.2069	29.52423608	29.52423608		Y	24	98	1606	2013-03-04 00:00:00		0	20		2080		2060			Y	162.6	155		0		50						7010		9.9	N	3			N
216	M	O	O	1			3	68	28	24	23.29122996	23.7539	94.0484795	94.0484795		Y	2	98	1604	2013-02-27 00:00:00		0			2030	2050	2010	999	2015-12-30 00:00:00	N	187	183		0		68						7010		3.4	N	1			N
217	F	AB	A2B	1			3	44	50	32.3	32.80247149	30.8224	40.13801242	40.13801242		Y	2	26	413	2013-03-25 00:00:00		0	26		2070		2040	999	2021-08-17 00:00:00	N	159	170.2		0		44						7010		8.1	N	3			N
218	F	B	B	1			3	63	11	21.2	22.73601486	21.2568	41.36387673	41.36387673		Y	2	25	1605	2013-03-21 00:00:00		0	36		2040	998	2040			Y	160	142.2		0		63						7010		6.3	N	3			N
219	M	O	O	1			3	56	25	26.3	24.7427506	24.784	65.32412072	65.32412072		Y	2	98	1604	2013-02-28 00:00:00		0	36		2070		2070			Y	167.6	175.3		0		56						7010		6.9	N	1			N
220	F	A	A1	1			3	64	21	19.4	26.67820069	19.4208	33.46343519	33.46343519		Y	3	29	1607	2013-03-04 00:00:00		0	22		2060		2060			Y	170.2	170		0		64						7010		4.7	N	3			N
221	F	O	O	1			3	50	24	27.5	53.58035407	27.4686	41.61497477	41.61497477		Y	24	33	1613	2013-02-27 00:00:00		1	16		2050	2010	2050	999	2014-01-21 00:00:00	N	149.9	160		0		50						7010		4.6	N	3			N
222	F	O	O	1	3	998	3	17	37	25.2	37.20857922	26.1698	51.56811869	51.56811869		Y	2	68	1602	2013-02-27 00:00:00		1	19		4050	2010	4030	3	2018-05-03 00:00:00	N	152.4	137.2		0		17						7010		8.6	N	1			N
223	M	O	O	1			3	70	65	26.5	33.79247016	26.5924	48.25558917	48.25558917		Y	2	30	1604	2013-04-30 00:00:00		0	67		2040	998	2040			Y	162.6	165		0		70						7010		8.8	N	3			N
224	F	O	O	1			3	61	30	40.6	24.55775234	39.3008	35.12037673	35.12037673		Y	1	23	1613	2013-03-07 00:00:00	N	0	40	100	2040	2040	2010			Y	154.9	155		0	N	60						7010	Y	4	N	1			N
225	M	O	O	1			3	54	30	26.5	20.92982581	24.1291	31.99775326	31.99775326		Y	2	29	1607	2013-03-04 00:00:00		0	18		2060		2060			Y	162.6	182.9		0		51						7010		4.2	N	3			N
226	F	O	O	1			3	45	49	22.6	27.34375	22.3691	34.63107446	34.63107446			1	2	1601	2013-03-20 00:00:00		0	52		2060		2060			Y	170	160		0		44						7010		5.8	N	3			N
227	M	O	O	1			3	55	44	28.2	25.81229652	28.2096	0	0		Y	11	26	1557			0	21		2020	2020	2020			Y	182.9	177.8		0		55						7010		4.6	N	2			N
228	F	A	A	1			3	65	57	21.9	38.70975484	22.1067	32.89372057	32.89372057		Y	3	30	1607	2013-03-04 00:00:00		0	28		2070	2010	2040	999	2016-11-21 00:00:00	N	155	157.5		0		65						7010		4.2	N	3			N
229	F	A	A	1			3	66	57	23.2	38.70975484	24.2368	32.00084491	32.00084491		Y	3	30	1607	2013-02-23 00:00:00		0	38		2070		2040				150	157.5		0		65						7010		4.3	N	3			N
230	M	O	O	1	2	996	1	17	39	19.2	37.82222222	21.4711	36.29778981	36.29778981		Y	3	24	1602	2013-03-07 00:00:00		0	21		4060		4040			Y	167.5	150		0		16						7010		5	N	1			N
231	F	O	O	1			3	66	29	21.2	30.50510004	22.5159	30.67724394	30.67724394		Y	3	11	1607	2013-03-07 00:00:00		0	14		2080		2080				165.1	167.6		0		66						7010		4.6	Y	3			N
232	M	O	O	1			3	27	29	28.2	23.7654321	31.7496	34.72539287	34.72539287		Y	2	3	1602	2013-03-01 00:00:00		0	26		2080		2050			Y	175.3	180		0		26						7010		6	N	3			N
233	M	O	O	1			3	59	50	23.6	32.77149411	23.5705	0	0		Y	11	24	1607	2013-03-07 00:00:00		0	17		2050		2050			Y	180.3	177.8		0		59						7010		4.4	N	3			N
234	M	B	B	1			3	64	37	31.5	28.5597457	31.2759	60.72332885	60.72332885		Y	2	68	1604	2013-03-11 00:00:00		0	91		2030	2030	2050	3	2016-07-24 00:00:00	N	157.5	172.7		0		64						7010		4.6	N	2			N
235	M	O	O	1			3	60	26	22	22.78361038	22.4349	35.22700598	35.22700598		Y	2	23	113	2013-03-11 00:00:00		0	16		2070	2070	2070			Y	168	182.9		0		60						7010		5.5	N	3			N
236	F	O	O	1			3	51	63	18.5	36.55320703	18.3663	38.45187556	38.45187556		Y	2	11	219	2013-02-27 00:00:00	U	0	75		2040		2040			Y	162.6	157		0	U	51						7010	N	3.7	N	3			N
237	M	O	O	1			3	62	37	35.7	25.06831311	33.8171	41.96305694	41.96305694		Y	1	2	1604	2013-07-16 00:00:00		0	71		2040	2030	2040			Y	175.3	175.3		0		62						7010		5.9	N	3			Y
238	F	O	O	1			3	64	23	21.4	24.48979592	23.5157	34.23343346	34.23343346		Y	2	3	1607	2013-02-24 00:00:00		0	17		2050		2040			Y	162.6	175		0		63						7010		4	N	3			N
239	F	O	O	1			3	52	22	26.8	23.46778887	24.8746	0	0		Y	1	24	219	2013-03-08 00:00:00		0	84		2060	2040	2050			Y	154.9	157.5		0		52						7010		7.7	N	3			N
240	F	A	A	1			3	60	62	17.7	29.26409079	17.7543	46.89589429	46.89589429		Y	3	31	214	2013-04-06 00:00:00		0	18		2040		2040			Y	167.6	157.5		0		60						7010		9.3	N	3			N
241	M	A	A1	1			3	72	43	23.4	30.1102789	23.4154	89.51203411	89.51203411		Y	2	24	1604	2013-04-02 00:00:00		0			2010		2010			Y	172.7	163		0		72						7010		4	N	1			N
242	F	B	B	1			3	46	26	28.9	45.31604308	28.8182	36.40779373	36.40779373		Y	2	26	1602	2013-02-27 00:00:00		0	28		2040		2040			Y	170.2	168		0		46						7010		4.7	N	3			N
243	M	A	A1	1			3	69	64	27.2	21.82539683	27.4811	51.68240363	51.68240363		Y	1	2	1604	2013-03-27 00:00:00		0	56		2060		2060			Y	172.7	168		0		69						7010		7.3	N	3			N
244	F	A	O	2			3	71	51	23.9	23.44050057	23.297	32.05046624	32.05046624		Y	3	68	1607	2013-03-18 00:00:00		0	21		2070		2070			Y	163	175.3		0		71						7010		6.7	N	3			N
245	M	A	A1	1			3	63	58	29.8	26.64067828	29.5366	38.03702522	38.03702522		Y	3	98	1604	2013-04-15 00:00:00		0	50		2060	2010	2060	999	2015-02-23 00:00:00	N	175.3	162.6		0		63						7010		3.8	N	3			N
246	M	O	O	1			3	67	18	27.5	25.30617306	27.5838	30.51462735	30.51462735		Y	24	36	1604	2013-03-08 00:00:00	N	0	105	40	2040	2010	2030			Y	162.6	177.8		0	N	66						7010	Y	3.2	N	3		110	N
247	M	O	O	1			3	53	18	25.6	25.30617306	27.3959	45.13167502	45.13167502		Y	24	36	447	2013-03-13 00:00:00	N	0	61		2040		2030			Y	182.9	177.8		0	N	52						7010	N	3	N	3			N
248	M	B	B	1			3	66	53	28.5	23.10444039	29.8467	35.06177586	35.06177586		Y	1	24	1613	2013-03-15 00:00:00		0	64		2080		2070			Y	180.3	176.5		0		65						7010		3.9	N	3			N
249	M	O	O	1			3	66	50	28.4	44.63144262	28.3728	43.63181004	43.63181004		Y	2	24	1604	2013-03-08 00:00:00		0	44		2050		2020	3	2021-01-01 00:00:00	N	190.5	162.6		0		66						7010		4.9	N	1			N
250	F	A	A1	1			3	35	20	20.2	21.71868902	19.3103	40.70492623	40.70492623		Y	2	98	1602	2013-03-12 00:00:00		0	26		2040		2020			Y	157	170.2		0		34						7010		6	N	1			N
251	F	O	O	1			1	52	12	29.4	24.87908202	32.6164	35.84658039	35.84658039		Y	2	98	220	2013-04-15 00:00:00		0	33		2080		2010			Y	157	157.5		0		51						7010		7.6	N	1			Y
252	F	O	O	1			3	53	58	27.6	30.54138322	30.0424	37.16677154	37.16677154		Y	11	30	219	2013-06-04 00:00:00		0	41		2070		2050	1	2020-07-18 00:00:00	N	147.3	168		0		50						7010		4.5	Y	3			N
253	F	A	A2	1	3	3	3	17	29	19.3	28.03353256	21.7379	36.32850892	36.32850892			32	98	1613	2013-06-20 00:00:00		0	8		4050	2090	4030			Y	152	180.3		0		16						7010		4.6	Y	1			N
254	M	O	O	1			3	59	45	28.2	27.02702703	28.2096	32.03597937	32.03597937		Y	1	68	1607	2013-03-08 00:00:00		0	27		2070		2070			Y	182.9	185		0		59						7010		3.3	N	3			N
255	M	B	B	1			3	59	34	21.6	21.55223802	22.0032	32.11894533	32.11894533		Y	3	23	1607	2013-03-13 00:00:00		0	23		2070	2030	2060			Y	175	175.3		0		59						7010		4.8	N	3			N
256	F	O	O	1			3	67	65	20.8	23.09188292	20.8208	33.168349	33.168349		Y	24	24	1607	2013-03-08 00:00:00		0	19		2070	2010	2070	999	2014-09-12 00:00:00	N	167.6	177.8		0		67						7010		5.3	N	3			N
257	F	O	O	1			3	63	31	19.4	27.1788738	20.4206	41.95158571	41.95158571		Y	1	3	1607	2013-03-19 00:00:00		0	17		2070	2010	2060			Y	181	182.9		0		62						7010		4.2	N	3			N
258	M	A	A1	1			3	65	23	22.5	23.62080341	22.5269	31.65820941	31.65820941		Y	1	3	1607	2013-03-01 00:00:00		0	16		2050		2050			Y	177.8	182.9		0		65						7010		2	N	3			N
259	M	A	A1	1			3	69	23	27.7	23.62080341	27.6923	58.71054718	58.71054718		Y	1	3	1604	2013-03-10 00:00:00	U	0	43		2040	2050	2040			Y	177.8	182.9		0	U	69						7010	N	5.3	N	3			N
260	M	O	O	1			3	28	47	20.5	33.42585829	20.3781	36.87952252	36.87952252		Y	2	11	1602	2013-03-12 00:00:00		0	17		2060		2060			Y	185.5	185		0		28						7010		6.3	N	3			N
261	M	A	A1	1			3	46	37	29.7	26.0546875	31.893	63.0945985	63.0945985		Y	2	3	1604	2013-04-04 00:00:00		0	23		2020	2010	2020	999	2015-11-18 00:00:00	N	162	160		0		46						7010		7.2	Y	1			N
262	F	O	O	1			3	31	58	18.1	27.28744025	17.7442	36.42659747	36.42659747		Y	11	24	1602	2013-03-13 00:00:00		1	21		2060		2020			Y	144.8	163		0		31						7010		4.1	N	1			N
263	F	O	O	1			3	35	47	32.2	25.52964487	31.6381	31.66006826	31.66006826		Y	11	34	1601	2013-03-06 00:00:00		1	75		2050	2030	2050	3	2014-06-18 00:00:00	N	154.9	162		0		34						7010		4.9	N	3			N
264	M	A	A1	1			3	76	42	29	34.79598796	29.0234	41.95646137	41.95646137		Y	1	2	1604	2013-03-13 00:00:00		0	55		2060		2070			Y	182.9	177.8		0		75						7010		4.4	N	3			N
265	M	A	A1	1			3	67	42	29.1	34.79598796	29.0617	34.91619403	34.91619403		Y	1	2	1604	2013-03-10 00:00:00		0	64		2060		2060			Y	177.8	177.8		0		67						7010		5.6	N	3			N
266	M	O	O	1			3	65	23	35.9	25.81229652	29.8467	39.871319	39.871319			2	24	1604	2013-03-21 00:00:00	N	1	36	55	2060		2060			Y	175.3	177.8		0	N	65						7010	Y	6.2	N	3		113	N
267	F	A	A	1			3	62	60	25.2	32.72772992	25.247	48.60794405	48.60794405		Y	3	24	1604	2013-03-14 00:00:00		0	43		2040	2060	2040	999	2014-05-09 00:00:00	N	172.7	149.9		0		62						7010		5.3	N	3			N
268	M	O	O	1			3	67	54	21.1	19.4921875	20.0471	46.7477858	46.7477858		Y	3	98	220	2013-07-24 00:00:00	N	0	57	27	2040		2040			Y	170.2	160		0	N	66						7010	N	4	Y	3			N
269	F	A	A1	1			3	57	55	25.8	24.5523907	25.7826	32.48197446	32.48197446		Y	2	26	1607	2013-03-10 00:00:00		0	18		2040		2040			Y	157.5	167.6		0		57						7010		11	N	3			N
270	M	O	O	1			3	47	47	24.4	21.646542	21.3248	72.41342751	72.41342751		Y	2	32	1605	2013-03-15 00:00:00		0	15		2030	2010	2020			Y	186.7	180.3		0		47						7010		5.9	N	1			N
271	M	A	A2	1			3	59	54	29.5	36.58398886	30.0487	35.89478795	35.89478795		Y	2	29	1604	2013-03-15 00:00:00		0	41		2070		2060			Y	172.7	163		0		58						7010		5.2	N	3			N
272	M	O	O	1			3	62	33	29.8	28.16654492	29.8133	82.17101022	82.17101022		Y	24	32	1604	2013-03-22 00:00:00		0	62		2020		2020			Y	185.4	185		0		62						7010		8.1	N	1			N
273	F	O	O	1			3	58	16	27.1	33.27462276	26.1557	39.73014217	39.73014217		Y	2	33	1607	2013-03-19 00:00:00		0	18		2070	2070	2070			Y	170.2	165.1		0		57						7010		4.9	N	3			N
274	M	A	A	1			3	63	30	26	34.81562843	25.9694	48.9214957	48.9214957		Y	3	23	1604	2013-04-16 00:00:00		0	57		2040	998	2040			Y	180.3	188		0		63						7010		6.8	N	3			N
275	F	O	O	1			3	23	44	16.1	35.49893721	12.0714	85.30655909	85.30655909		Y	2	24	1613	2013-04-03 00:00:00		0	35		2010		2020			Y	154.9	160		0		23						7010		2.9	N	1			N
276	F	B	B	1			3	56	18	20.6	23.91980093	20.8208	38.39805634	38.39805634		Y	2	24	420	2013-03-09 00:00:00		0	47		2060	2060	2040			Y	165	182.9		0		55						7010		6	N	3			N
277	M	O	O	1			3	67	18	32.6	22.06790124	33.4989	90.55391488	90.55391488		Y	1	2	1613	2013-03-20 00:00:00		0	85		2030		2030			Y	185.4	180		0		67						7010		7.7	N	2			N
278	M	B	B	1			3	57	47	26.6	26.04095785	27.1969	32.82537547	32.82537547		Y	3	33	1607	2013-03-11 00:00:00		0	17		2070		2040			Y	179	188		0		57						7010		4	N	3			N
279	F	O	O	1			3	46	15	28.9	26.5625	26.5206	40.88177519	40.88177519		Y	2	24	1604	2013-03-06 00:00:00		1	56		2060		2060			Y	157.5	160		0		45						7010		4.7	N	3			N
280	M	O	O	1			3	60	35	28.8	28.1238875	28.7963	34.64184618	34.64184618		Y	3	23	1604	2013-05-15 00:00:00		0	51		2060		2040			Y	175.3	159		0		59						7010		4.8	N	3			N
281	F	O	O	1			3	53	21	26.5	23.89401081	26.546	34.027847	34.027847		Y	3	24	1607	2013-03-13 00:00:00		0	16		2070		2070			Y	158.8	170.2		0		53						7010		4.4	N	3			N
282	F	O	O	1			2	53	23	25.5	24.4244898	25.6854	32.45547457	32.45547457		Y	2	29	1607	2013-03-08 00:00:00		0	17		2070		2070			Y	160	175		0		52						7010		3.4	N	3			N
283	M	B	B	1			3	46	43	21.4	31.17283951	21.3521	40.40204221	40.40204221			2	11	1601	2013-04-28 00:00:00		0	36		2060	2020	2060			Y	177.8	180		0		45						7010		7.3	N	3			N
284	F	O	O	1			3	65	19	19.5	20.11589821	19.5297	58.3454818	58.3454818		Y	2	68	1604	2013-03-06 00:00:00		1	41		2050		2060			Y	152.4	157.5		0		65						7010		4.1	N	3			N
285	M	O	O	1			3	29	17	29.7	26.98633746	29.1314	94.17718327	94.17718327		Y	2	98	1604	2013-03-20 00:00:00		0	42		2020		2010			Y	177.8	163		0		29						7010		6.8	N	1			N
286	F	O	O	1			3	58	24	29.5	28.2530409	31.1791	42.79497351	42.79497351		Y	1	3	1604	2013-03-14 00:00:00		0	52		2060	2010	2050	999	2015-10-27 00:00:00	N	167.6	167.6		0		58						7010		4.6	N	3			N
287	M	O	O	1			3	49	18	25.2	19.92861129	25.2259	60.66088156	60.66088156		Y	1	3	1557	2013-03-14 00:00:00	N	0	12	21	2040		2040			Y	182.9	177.8		0	N	49						7010	N	3.8	N	3		100	N
288	M	O	O	1			3	64	43	24.5	25.91477563	24.7427	38.60173227	38.60173227		Y	2	68	1604	2013-03-15 00:00:00		0	62		2070		2070			Y	175.3	175.3		0		64						7010		3.7	N	3			N
289	M	O	O	1			3	47	22	31.9	40.29494806	34.9816	32.5574684	32.5574684		N	3	26	1605	2013-04-17 00:00:00		0	86		2060		2060			Y	200.7	191		0		43						7010		3.2	N	3			N
290	F	O	O	1			3	49	58	31	34.34909917	28.909	38.23349531	38.23349531		N	11	98	1604	2013-04-11 00:00:00		1	32		2080	2100	2080			Y	154.9	144.8		0		44						7010		3.7	N	3			N
291	F	AB	A1B	1			3	49	20	33	20.50268651	31.5832	35.55771346	35.55771346		Y	2	29	1604	2013-04-05 00:00:00		0	59		2070		2070			Y	162.6	160		0		48						7010		6.5	N	3			N
292	M	A	O	2			3	62	56	27.3	24.05958063	27.825	30.46875595	30.46875595		Y	1	24	1607	2013-04-20 00:00:00		0	21		2060	2010	2040	999	2016-08-14 00:00:00	N	173	188		0		62						7010		9.3	Y	3			N
293	M	O	O	1			3	66	56	28.9	24.05958063	28.1017	31.70824776	31.70824776		Y	1	24	1607	2013-04-11 00:00:00		0	18		2070	2010	2040	3	2016-08-09 00:00:00	N	185.4	188		0		65						7010		3.4	N	3			N
294	M	AB	O	2			3	71	22	26.5	24.97563589	26.3608	45.28757323	45.28757323		Y	2	3	1604	2013-06-02 00:00:00		0	46		2040	2020	2040	1	2013-06-02 00:00:00	N	164	162.6		0		71						7010		3.2	N	3			N
295	F	O	O	1			3	36	36	19.8	24.48979592	20.3578	34.21855861	34.21855861		Y	2	24	1602	2013-04-11 00:00:00		0	34		2040		2020			Y	157.5	175		0		36						7010		11	N	1			N
296	F	A	A	1			3	59	16	29.9	17.9398507	26.6315	44.73590369	44.73590369		Y	3	11	1556	2013-04-12 00:00:00		0	32		2040	2020	2040			Y	167.6	182.9		0		59						7010		4.4	N	3			N
297	M	AB	AB	1			3	58	34	24.8	37.25670183	24.8097	43.1198583	43.1198583		Y	11	30	1604	2013-04-11 00:00:00		0	54		2060		2060			Y	170	170.2		0		58						7010		4.5	N	3			N
298	M	B	B	1			3	54	34	27.9	28.70376111	27.7624	36.13281272	36.13281272		Y	2	29	1604	2013-04-12 00:00:00		0	47		2050		2040	999	2022-06-04 00:00:00	N	175.3	182.9		0		54						7010		6.4	N	3			N
299	M	A	A1	1			3	69	15	24.7	22.39667325	23.8715	35.71465739	35.71465739		Y	3	68	1604	2013-04-13 00:00:00		0	113		2060	998	2050	3	2017-06-16 00:00:00	N	172.7	172.7		0		69						7010		4.1	N	3			N
300	M	O	O	1			3	56	25	24.1	25.07560571	24.3277	32.2395586	32.2395586		Y	24	32	1607	2013-04-23 00:00:00		0	18		2060	2060	2060	3	2016-04-08 00:00:00	N	172.7	190.5		0		52						7010		5	N	3			Y
301	F	O	O	1			3	50	41	18.2	28.57667585	18.2686	45.530701	45.530701		Y	24	33	1602	2013-04-20 00:00:00		0	19		2040		2040			Y	162.6	165		0		49						7010		12	N	3			N
302	M	O	O	1			3	58	20	22.7	20.74506939	24.7834	33.21416916	33.21416916		Y	1	24	1604	2013-04-12 00:00:00		0	65		2070	998	2020			Y	181.6	185		0		57						7010		4.2	N	2			N
303	M	A	A	1			3	42	54	29.7	33.08505752	32.9832	39.17049141	39.17049141		Y	68	98	1613	2013-04-02 00:00:00		0	77		2060	2040	2040	1	2013-04-02 00:00:00	N	185.4	172.7		0		41						7010		5.4	N	3			N
304	F	O	O	1			3	39	30	21	22.90123457	20.9674	0	0		Y	2	2	1602	2013-04-24 00:00:00		0	20		2050		2050			Y	165.1	180		0		39						7010		5.2	N	2			N
305	M	A	A1	1			3	58	19	30.9	19.23947488	32.0102	51.59206926	51.59206926		Y	66	68	1604	2013-04-30 00:00:00		0	61		2070	2080	2060			Y	200.7	188		0		58						7010		6.5	N	3			Y
306	F	O	O	1			1	51	32	18.4	24.53317579	19.8198	33.8469181	33.8469181		Y	24	68	1602	2013-04-19 00:00:00		0	38		2080		2080			Y	167.7	167.6		0		51						7010		6.4	N	3			N
307	M	O	O	1			3	68	57	29.7	24.14153824	30.9625	38.42220132	38.42220132		Y	2	3	1613	2013-05-10 00:00:00		0	61		2050		2050			Y	180.3	185.4		0		68						7010		5.7	N	3			N
308	M	B	B	1			3	65	30	33.1	33.30925029	33.115	45.40323392	45.40323392		Y	1	2	1604	2013-05-03 00:00:00	N	0	56	40	2040	2020	2020			Y	165.1	177.8		0	Y	65						7010	Y	4.1	N	2		123	N
309	M	A	A1	1			3	26	23	16	29.01234568	17.218	74.31394601	74.31394601		Y	2	98	420	2013-04-16 00:00:00		0	26		2070		2020	3	2021-01-07 00:00:00	N	180.3	180		0		26						7010		6.2	N	1			N
310	M	A	A	1			3	72	50	29.5	24.1195537	28.7299	33.61938891	33.61938891		Y	11	25	1604	2013-04-19 00:00:00		0	62		2080	2080	2080			Y	167.6	170.2		0		72						7010		2.5	Y	3			N
311	F	B	B	1			3	30	54	18.2	24.59721716	17.8515	0	0		Y	2	26	1557	2013-03-26 00:00:00		0	18		2060		2070			Y	162.6	162.6		0		29						7010		3.8	N	3			N
312	F	B	B	1			3	52	28	19.6	30.83974649	19.2245	32.47359104	32.47359104		Y	2	98	1607	2013-03-12 00:00:00		0	19		2060		2050			Y	162.6	188		0		52						7010		3.1	N	3			N
313	M	B	B	1			3	64	28	28.5	30.83974649	26.9621	32.26663415	32.26663415		Y	2	98	420	2013-03-12 00:00:00		0	101		998		2060	999	2022-04-22 00:00:00	N	182.9	188		0		64						7010		4.9	N	3			N
314	F	A	O	2			3	69	48	25.3	25.82703737	25.7472	0	0		Y	2	34	1607	2013-05-01 00:00:00		0	18		2050	2040	2060			Y	165.1	177.8		0		67						7010		4.4	N	3			N
315	F	B	B	1			3	56	22	23	21.31487889	22.4687	33.06513118	33.06513118		Y	24	29	1607	2013-04-05 00:00:00		0	15		2080		2080			Y	162.6	170		0		56						7010		3.4	N	3			N
316	F	A	A	1			3	56	27	19.7	37.19183674	19.6361	48.40623934	48.40623934		Y	1	3	1604	2013-03-11 00:00:00		0	53		2040		2040			Y	165.1	175		0		56						7010		3.5	N	3			N
317	M	AB	AB	1			3	57	20	24.7	36.74445826	24.6614	31.87732281	31.87732281		Y	3	23	1607	2013-04-04 00:00:00		0	31		998	998	2060			Y	175.3	162.6		0		57						7010		7	N	3			N
318	M	O	O	1			1	66	57	25.1	28.30572067	26.5985	61.59682575	61.59682575		Y	24	68	1604	2013-03-19 00:00:00		0	76		2040		2040	3	2021-07-06 00:00:00	N	176.5	162.6		0		66						7010		4.6	N	3			N
319	M	O	O	1			3	60	62	25.5	25.3236062	27.5315	34.92927732	34.92927732		N	1	24	1608	2013-03-19 00:00:00		0	12		2070		2070			Y	182.9	190.5		0		57						7010		5.2	N	3			N
320	M	B	O	2			3	58	31	25.1	24.54563869	25.0904	52.29136754	52.29136754		Y	24	25	447	2013-03-21 00:00:00		0	24		2070		2070	999	2018-06-20 00:00:00	N	182.9	162.6		0		58						7010		4.6	N	3			N
321	F	O	O	1			3	54	24	21	24.63177504	20.4775	39.49024195	39.49024195		Y	1	2	220	2013-03-18 00:00:00		0	77		2040		2030			Y	167.6	172.7		0		54						7010		6.2	N	2			N
322	F	O	O	1			3	57	24	18.9	33.14948036	17.3065	45.12226578	45.12226578		Y	31	36	420	2013-03-13 00:00:00		0	35		2080		2070	3	2019-03-07 00:00:00	N	162.6	162.6		0		57						7010		4.1	N	3			N
323	M	A	A1	1			3	53	46	26.9	23.48489546	26.6667	56.89302289	56.89302289		Y	2	3	1604	2013-03-18 00:00:00		0	55		2070		2070			Y	180	167.6		0		53						7010		7.3	N	3			N
324	M	A	A	1			3	53	28	20.7	23.98338461	20.8318	32.92656216	32.92656216		Y	3	30	1607	2013-03-18 00:00:00		0	19		2040		2040	3	2019-01-23 00:00:00	N	182.9	180.3		0		52						7010		7.9	N	3			N
325	F	A	A	1			3	22	46		19.39520008	14.0234	41.51825219	41.51825219		Y	1	2	1602	2013-03-22 00:00:00	N	0	17		2080		2060				160	157.5		0	N	22						7010	N	6.6	N	2			N
326	M	O	O	1			3	72	44	25.5	38.38129397	25.1277	40.18303753	40.18303753		Y	1	29	1615	2013-03-27 00:00:00	U	0	45		2040	2020	2030			Y	165.1	182.9		0	U	72						7010	Y	3.7	N	3			N
327	M	A	O	2			3	70	44	23	38.38129397	25.0674	79.85877745	79.85877745		Y	1	29	1604	2013-03-21 00:00:00		0	37		2020	2020	2020			Y	185.4	182.9		0		70						7010		4.2	N	1			N
328	M	O	O	1			1	56	23	25.4	29.73704434	26.6255	34.11693909	34.11693909		Y	2	11	1607	2013-04-10 00:00:00		0	18		2060	998	2060	3	2017-01-05 00:00:00	N	175.3	173		0		55						7010		7	N	3			N
329	M	O	O	1			3	45	36	19.5	45.4379488	19.4317	49.58889856	49.58889856		Y	31	68	1602	2013-03-14 00:00:00		0	24		2040		2020			Y	172.7	157		0		45						7010		5	N	1			N
330	M	O	O	1			3	72	20	28	24.36597711	28.8705	35.59179254	35.59179254		Y	30	98	1607	2013-04-23 00:00:00		0	20		2080	998	2080			Y	180.3	175.3		0		71						7010		8.4	Y	3			N
331	M	O	O	1			3	57	56	30	26.68795338	31.1933	0	0		Y	3	23	1557	2013-03-14 00:00:00		0	13		2060		2060			Y	182.9	177.8		0		57						7010		4.9	N	3			N
332	M	A	A	1			3	53	18	27.5	26.14274077	28.8187	30.4216168	30.4216168		Y	3	31	1607	2013-03-22 00:00:00		0	17		2070	2020	2070			Y	175.3	195.6		0		50						7010		6.1	N	3			N
333	M	A	A1	1			3	63	24	21.4	22.46537396	22.0669	31.55153687	31.55153687		Y	2	3	1607	2013-03-18 00:00:00		0	17		2070		2070			Y	182.9	190		0		62						7010		4.7	N	3			N
334	M	A	A	1			3	69	28	26.6	24.39220899	26.9798	48.14022985	48.14022985		Y	24	30	1609	2013-03-18 00:00:00		0	50		2040	2020	2040			Y	176.5	177.8		0		69						7010		9.3	N	3			N
335	M	A	A	1			3	70	28	25.9	24.39220899	25.8578	60.7223784	60.7223784		Y	24	30	1604	2013-03-18 00:00:00		0	37		2040		2040			Y	180.3	177.8		0		70						7010		6.7	N	3			N
336	M	B	B	1			3	58	37	32	22.13714105	30.9894	40.81047112	40.81047112		Y	1	23	1604	2013-03-15 00:00:00		0	57		2060		2050			Y	165.1	157.5		0		58						7010		3.8	Y	3			N
337	F	O	O	1			3	37	50	23	29.74456275	22.6736	35.62727056	35.62727056		N	1	3	1602	2013-04-02 00:00:00		0	20		2060		2020	999	2019-06-15 00:00:00	N	160	175.3		0		36						7010		8.3	N	2			N
338	F	O	O	1			3	58	24	18.6	18.51392592	18.6965	67.21653968	67.21653968		N	23	68	1604	2013-03-28 00:00:00		0	50		2060	2030	2050			Y	144.8	152.4		0		58						7010		3.3	N	3			N
339	F	O	O	1			3	68	24	22.5	18.51392592	28.342	40.57314681	40.57314681		N	23	68	1604	2013-04-02 00:00:00		1	38		2070	998	2050			Y	154.9	152.4		0		66						7010		3.4	N	3			N
340	M	O	O	1			3	68	66	28.6	24.81632653	29.7012	37.2008468	37.2008468		Y	29	34	1604	2013-03-18 00:00:00		0	50		2070	998	2060			Y	177.3	175		0		67						7010		6	N	3			N
341	M	O	O	1			3	56	18	23.4	25.40714556	23.5637	53.5071246	53.5071246			26	29	1604	2013-03-24 00:00:00		0	60		2080		2080			Y	185	178		0		56						7010		4.9	N	3			N
342	F	O	O	1			3	59	20	21.5	29.84567901	21.5181	32.72951923	32.72951923		Y	2	34	1607	2013-04-02 00:00:00		0	33		2070		2070			Y	160	180		0		59						7010		4.2	N	3			N
343	M	O	O	1			3	38	56	20.2	26.58726636	20.5265	41.37897417	41.37897417		Y	31	98	220	2013-03-26 00:00:00	N	0	44		2060		2010			Y	175.3	170.2		0	N	38						7010	N	7	N	1			N
344	M	A	A	1			3	40	49	28.7	29.2184076	29.8929	31.45339367	31.45339367		Y	3	11	1607	2013-03-25 00:00:00		0	31		2070		2070			Y	177.8	185		0		40						7010		7.3	N	3			N
345	M	O	O	1			3	72	21	23.7	21.12900676	23.3272	36.52299993	36.52299993		Y	2	3	1604	2013-03-26 00:00:00		0	68		2060	2020	2050			Y	182.9	175.3		0		71						7010		5.1	N	3			N
346	M	O	O	1			3	66	21	25.1	21.12900676	25.3312	41.81843671	41.81843671		Y	2	3	1604	2013-03-19 00:00:00		0	60		2050	2020	2040			Y	182.9	175.3		0		66						7010		3.9	Y	3			N
347	F	O	O	1			3	33	58	22	20.05385488	24.8927	94.98756568	94.98756568		Y	29	33	1604	2013-03-22 00:00:00		0	25		2060		2030	999	2020-11-19 00:00:00	N	158	168		0		33						7010		6.1	Y	2			N
348	M	O	O	1			3	27	26	20.4	31.74963712	20.4259	37.06527023	37.06527023		Y	23	74	1602	2013-04-16 00:00:00		0	18		2070	998	2070			Y	162.6	175.3		0		27						7010		7.5	N	3			N
349	F	O	O	1			3	55	56	19.5	27.29472915	19.4615	0	0		Y	2	11	1607	2013-04-05 00:00:00		0	11		2020		2020			Y	154.9	165.1		0		55						7010		3.1	N	2			N
350	F	O	O	1			3	67	36	18.8	35.22734318	19.6927	33.48642385	33.48642385		Y	2	3	1607	2013-04-02 00:00:00		0	26		2080	2020	2070	3	2016-07-04 00:00:00	N	149.9	167.6		0		63						7010		4.2	N	3			N
351	M	B	B	1			3	59	50	28	20.47564799	29.2707	40.836171	40.836171		Y	23	30	1604	2013-04-01 00:00:00		0	32		2060		2050			Y	177.8	170.2		0		59						7010		4.8	N	3			N
352	M	O	O	1			3	43	16	27.6	26.31178102	23.8183	35.37894137	35.37894137		Y	1	3	1602	2013-04-03 00:00:00		0	16		2070		2070			Y	152.4	182.9		0		43						7010		7.3	N	3			N
353	M	A	A1	1			1	27	45	17.9	25.08286303	19.4166	37.67684458	37.67684458		Y	23	29	1602	2013-04-04 00:00:00		0	15		2040		2030	3	2020-10-06 00:00:00	N	170.2	183		0		26						7010		3.5	N	2			N
354	F	B	B	1			3	62	52	33.9	29.0174472	34.2511	38.44249786	38.44249786		Y	2	33	1604	2013-04-18 00:00:00		0	75		2070		2070			Y	175	165		0		62						7010		9	N	3			N
355	F	O	O	1			3	62	23	30.3	18.14519758	30.4083	38.69830681	38.69830681		Y	24	68	1604	2013-03-19 00:00:00		0	45		2060		2060			Y	167.6	157.5		0		62						7010		4.7	N	3			N
356	M	O	O	1			3	67	36	22.1	42.34397817	30.4255	44.96362355	44.96362355		Y	2	68	1604	2013-03-26 00:00:00		0	64		2050		2060			Y	178	167.6		0		67						7010		4.5	N	3			N
357	M	A	A1	1			3	59	20	26.6	25.92653061	27.1205	34.32328118	34.32328118		Y	1	3	1607	2013-04-12 00:00:00		0	17		2060	2080	2060			Y	162.6	175		0		58						7010		5.9	N	3			Y
358	F	A	A1	1			3	56	49	18.7	25.42001461	18.648	31.34646308	31.34646308		Y	2	3	1607	2013-03-29 00:00:00		0	28		2060		2040			Y	147	185		0		56						7010		4.9	N	3			N
359	M	A	A	1			3	58	22	31.1	28.7943915	31.1675	34.77899302	34.77899302		Y	1	25	1604	2013-03-20 00:00:00		0	63		2050		2050	3	2020-05-27 00:00:00	N	172.7	172.7		0		58						7010		3.7	N	3			N
360	F	A	A	1			3	67	43	23.7	39.49732417	24.1935	31.86803415	31.86803415		Y	2	26	1607	2013-04-11 00:00:00		0	27		2060	998	2060			Y	154.9	167.6		0		67						7010		5.6	N	3			N
361	F	O	O	1			3	22	39	15.2	23.984375	15.1807	37.09418924	37.09418924		Y	2	34	1602	2013-03-19 00:00:00		1	30		2070	2010	2070	2	2014-03-26 00:00:00	N	157.5	160		0		22						7010		4.5	N	3			N
362	M	O	O	1			3	73	34	19	28.71856567	19.6698	48.80002004	48.80002004		Y	23	30	1604	2013-03-22 00:00:00		0	49		2060		2060			Y	170.2	180.3		0		73						7010		4.4	Y	3			N
363	M	O	O	1			3	59	34	27.1	28.71856567	25.5293	36.55069412	36.55069412		Y	23	30	403	2013-03-18 00:00:00		0	27		2060		2050	3	2018-12-29 00:00:00	N	170.2	180.3		0		59						7010		3.3	N	3			N
364	M	A1	A1	1			3	55	48	21.9	26.02304899	20.7504	35.10876946	35.10876946		Y	3	3	1607	2013-04-11 00:00:00		0	13		2080		2030			Y	180.3	187		0		55						7010		5.5	N	2			N
365	M	O	O	1			3	63	55	33.9	25.34422534	33.8945	40.57854539	40.57854539		N	1	11	1604	2013-03-31 00:00:00		0	46		2060	2050	2070	1	2013-10-16 00:00:00	N	167.6	170.2		0		63						7010		3	N	3			N
366	M	O	O	1			3	52	38	24	27.35827231	24.6792	32.62021609	32.62021609		Y	1	11	1606	2013-03-27 00:00:00		0	15		2070		2060			Y	177.8	182.9		0		52						7010		3.5	N	1			N
367	F	O	O	1			3	45	47	18	28.96199564	18.023	44.87554963	44.87554963		Y	3	24	1604	2013-03-23 00:00:00		0	51		2060	2010	2060	3	2014-10-17 00:00:00	N	162.6	172.7		0		44						7010		5.9	N	3			N
368	M	O	O	1			3	65	30	30.6	28.25734674	30.5684	66.35397616	66.35397616		Y	2	3	1615	2013-04-08 00:00:00	Y	0	32	60	2010	2050	2010			Y	175.3	180.3		0	Y	65						7010	Y	5	N	1			N
369	F	A	O	2			3	45	24	25.1	22.37473845	24.6112	32.51398178	32.51398178		Y	1	68	1607	2013-04-01 00:00:00		0	49		2070		2060			Y	170.2	170.2		0		44						7010		3.4	N	3			N
370	F	AB	B	2			3	50	37	17.7	32.41627236	17.7412	39.1171265	39.1171265		Y	2	30	1613	2013-03-28 00:00:00	U	0	39		2050	2050	2050			Y	157.5	167.6		0	U	50						7010	N	4	N	3			N
371	M	O	O	1			3	43	19	17	26.00681732	18.5032	91.88513444	91.88513444		Y	30	36	1615	2013-03-28 00:00:00	N	0	15	28	2020	2050	2020	999	2016-09-26 00:00:00	N	172.7	178		0	N	43						7010	N	4.7	N	1			N
372	F	A	A2	1			3	62	53	26	36.820142	25.179	42.16812193	42.16812193		Y	2	11	1604	2013-03-16 00:00:00		0	47		2060		2060			Y	167.6	162.6		0		60						7010		7	N	3			N
373	M	O	O	1			3	39	52	21.6	33.63265306	21.826	47.32756511	47.32756511		Y	2	98	420	2013-04-11 00:00:00		1	26		2040	2010	2040	999	2017-05-15 00:00:00	N	175	175		0		39						7010		7.4	N	3			N
374	F	O	O	1			3	31	27	16.6	24.90822245	16.5739	65.54396056	65.54396056		N	34	98	1602	2013-04-04 00:00:00		0	17		2020		2020				170.2	167.6		0		31						7010		3.6	N	1			N
375	F	O	O	1			3	49	39	19.7	26.04500063	20.9366	35.93479612	35.93479612		Y	2	74	1601	2013-04-26 00:00:00		0	81		2040	998	2020	3	2015-05-27 00:00:00	N	165	175.3		0		49						7010		6.3	N	1			N
376	M	O	O	1			3	56	20	26.8	31.80020812	23.5157	36.55307381	36.55307381		Y	2	24	1557	2013-04-01 00:00:00		0	19		2060	2040	2060	3	2014-07-14 00:00:00	N	162.6	155		0		56						7010		4.2	Y	3			N
377	M	A	A1	1			1	51	41	36.1	26.04500063	35.7368	31.19217092	31.19217092		Y	3	11	1604	2013-06-08 00:00:00		0	33		2040	2040	2040			Y	175.3	175.3		0		51						7010		4.4	N	3			U
378	F	A	A1	1			3	72	62	23.3	26.34649403	23.0232	57.52638586	57.52638586		Y	2	23	1613	2013-03-22 00:00:00		0	58		2060		2050			Y	168	163		0		71						7010		4.1	N	3			N
379	M	O	O	1			3	65	39	30.4	27.51326734	32.5103	45.67391843	45.67391843		Y	2	24	1604	2013-04-03 00:00:00		0	42		2060		2010			Y	175	163		0		64						7010		5.2	N	2			N
380	M	O	O	1			3	62	21	32.5	23.40821008	32.7835	37.48668339	37.48668339		Y	3	36	1604	2013-04-08 00:00:00	U	0	52		2050		2050			Y	175.3	177.8		0	U	62						7010	Y	5.1	N	3			N
381	M	O	O	1			3	65	61	27.8	27.05650573	28.4324	31.50970309	31.50970309		Y	2	11	1607	2013-04-05 00:00:00		0	21		2070		2070			Y	175.3	157.5		0		64						7010		8	N	3			N
382	M	O	O	1			3	64	19	31.8	17.47273554	31.4737	43.33593363	43.33593363		Y	2	11	1613	2013-04-26 00:00:00		0	51		2040	2030	2040	1	2017-03-16 00:00:00	N	167	165.1		0		64						7010		5	N	3			N
383	F	O	O	1			3	63	24	19.7	22.109375	16.8106	34.89663877	34.89663877		Y	3	24	1607	2013-04-15 00:00:00		0	14		2070	2010	2060	3	2017-07-06 00:00:00	N	152.4	160		0		62						7010		3.3	N	3			N
384	M	A	A1	1			3	42	28	19.8	25.1355116	21.6179	33.91754572	33.91754572		Y	34	68	1602	2013-04-03 00:00:00		0	32		2080		2080			Y	180.3	190.5		0		39						7010		5.9	N	3			N
385	F	A	A2	1			3	57	49	19.2	30.11940192	19.2067	31.39453599	31.39453599		Y	2	33	1607	2013-03-31 00:00:00		0	19		2070	2010	2070			Y	167.6	167		0		57						7010		5.2	N	3			N
386	F	A	A1	1			3	60	56	19.4	25.60715181	17.7412	34.51934861	34.51934861		Y	3	23	1607	2013-05-07 00:00:00		0	10		2070	998	2060			Y	157.5	165.1		0		57						7010		4	N	3			N
387	M	A	A	1			3	68	20	27.5	29.20295696	27.0434	47.40140907	47.40140907		Y	3	11	1604	2013-03-22 00:00:00		0	57		2040	2020	2040	3	2015-01-09 00:00:00	N	180	175.3		0		68						7010		4.7	N	3			N
388	M	A	A	1			3	67	20	25.7	29.20295696	25.3966	39.6264667	39.6264667		Y	3	11	1604	2013-03-29 00:00:00		0	60		2040		2040	3	2022-05-24 00:00:00	N	178	175.3		0		67						7010		5.4	N	3			N
389	F	A	A1	1			3	67	48	23.6	34.0109108	28.0743	45.38425594	45.38425594		Y	2	68	1604	2013-05-17 00:00:00		0	33		2060	2020	2020			Y	149.9	160		0		67						7010		4.8	N	1			N
390	F	B	B	1			3	66	58	22.8	22.81746032	25.8023	38.01800883	38.01800883		Y	2	24	1607			0	47		2070	2070	2070			Y	167.6	168		0		66						7010		7.9	N	3			N
391	F	O	O	1	3	3	3	6	4	21.5	19.3909796	19.1347	31.74282133	31.74282133			2	33	1601	2013-05-03 00:00:00		0	98		4080	998	4080	999	2018-08-30 00:00:00	N	107.6	118		0		5						7999		9.9	N	3			N
392	M	O	O	1			3	61	19	26.7	23.52941177	26.8787	46.42754187	46.42754187		Y	2	98	1604	2013-03-31 00:00:00		0	41		2040		2040			Y	188	170		0		61						7010		7.2	N	3			N
393	M	O	O	1			3	51	43	27.6	27.47283839	29.6584	36.58058134	36.58058134		Y	3	26	1605	2013-03-30 00:00:00	N	0	42	30	2070		2030			Y	185.4	188		0	N	50						7010	N	6.9	N	2		96	N
394	M	O	O	1			3	72	39	29.9	22.28886294	29.9367	42.83419601	42.83419601		Y	24	68	1604	2013-04-09 00:00:00		1	45		2030	2030	2030	999	2013-04-09 00:00:00	N	160	162.6		0		72						7010		3.8	N	3			N
395	F	A	A	1			3	28	12	21.1	18.36547291	17.537	57.64250416	57.64250416		Y	1	23	1602	2013-04-02 00:00:00		0	14		2030		2030			Y	152.4	165		0		28						7010		4.4	N	2			N
396	M	A	O	2			3	58	21	25.7	23.85067634	25.1553	31.15100232	31.15100232		Y	2	23	1607	2013-04-15 00:00:00		0	22		2040		2040			Y	176	185.4		0		57						7010		5.4	N	3			N
397	F	O	O	1			3	68	17	20	26.48024239	20.0169	32.3441798	32.3441798		Y	1	2	1607	2013-04-04 00:00:00		0	29		2070	2060	2070	3	2016-12-25 00:00:00	N	160	178		0		68						7010		3.6	N	3			N
398	M	O	O	1			3	68	34	25.4	38.43375034	26.4408	47.88807676	47.88807676		Y	29	68	420	2013-04-05 00:00:00		0	32		2040		2040	999	2019-12-10 00:00:00	N	182.8	177.8		0		68						7010		5.8	N	3			N
399	M	A	A	1			3	60	21	20.8	25.65498559	21.9019	39.47783816	39.47783816		Y	68	80	1602	2013-04-17 00:00:00		0	30		2070		2070			Y	185.4	170.2		0		60						7010		4.5	N	1			N
400	M	A	A1	1			3	59	48	22.3	23.7681491	23.6203	34.28936673	34.28936673		Y	3	11	1604	2013-03-28 00:00:00		0	73		2060		2060			Y	176.5	180.3		0		59						7010		10	N	3			N
401	F	A	A1	1			3	59	48	23.5	23.7681491	27.2519	32.94093334	32.94093334		Y	3	11	1604	2013-03-29 00:00:00		0	58		2040	2010	2060	3	2015-11-02 00:00:00	N	170.2	180.3		0		57						7010		5	N	3			N
402	F	O	O	1			3	57	22	20.7	41.08883957	21.4341	41.02206391	41.02206391		Y	2	23	1601	2013-04-16 00:00:00		0	66		2070		2050			Y	160	165.1		0		57						7010		6.6	N	3			N
403	M	O	O	1			3	67	47	30.8	24.94679546	31.4415	39.05618	39.05618		Y	3	23	1604	2013-04-17 00:00:00		0	56		2070	998	2040			Y	168.9	165.1		0		65						7010		6.6	Y	2			N
404	M	AB	B	2			1	66	29	25.2	23.91456998	23.6455	34.03117945	34.03117945		Y	2	68	1607	2013-05-11 00:00:00		0	17		2040	2040	2040			Y	182.9	182.9		0		65						7010		3.6	N	3			N
405	M	B	B	1			3	23	24	22.1	24.06509695	22.1121	34.48436542	34.48436542		Y	3	66	1602	2013-04-03 00:00:00		0	18		2050	2010	2030	3	2015-01-15 00:00:00	N	167.6	152		0		22						7010		5.7	N	3			N
406	F	O	O	1			3	28	52	19.2	33.984375	19.4696	45.32502317	45.32502317		Y	1	24	1608	2013-03-30 00:00:00		1	20		2080		2020			Y	165.1	160		0		28						7010		6	N	1			N
407	M	A	A	1			3	50	65	24	34.22145329	24.0285	44.58562515	44.58562515		Y	23	30	1604	2013-07-16 00:00:00		0	38		2040	2020	2040	1	2013-07-16 00:00:00	N	190.5	170		0		50						7010		6.8	N	3			N
408	F	O	O	1			3	55	61	26.1	33.75154679	26.6252	34.70257823	34.70257823		Y	2	11	1607	2013-04-10 00:00:00		0	57		2070		2070			Y	165.1	165.1		0		54						7010		4.5	N	1			N
409	M	O	O	1			3	68	15	25.2	22.03856749	25.3593	41.44273041	41.44273041		Y	1	1	1604	2013-04-02 00:00:00		0	63		2050	2090	2050			Y	177	165		0		68						7010		4.8	N	3			N
410	F	A	A	1			3	58	18	20.9	20.60935535	19.5686	40.69985887	40.69985887		Y	25	29	1604	2013-03-29 00:00:00	U	0	42	21	2060		2060			Y	157.5	157		0	U	58						7010	N	3.4	U	3		74	N
411	M	B	B	1			3	61	18	28.4	22.53061225	30.9625	32.07267646	32.07267646		Y	23	23	1607	2013-04-04 00:00:00	U	0	23		2060		2040			Y	177.8	175		0	U	59						7010	U	4.9	N	3			N
412	M	A	A1	1			3	65	19	17.8	32.36883753	18.9872	44.11309682	44.11309682		Y	2	3	1607	2013-04-29 00:00:00		0	36		2050	2010	2050			Y	182.9	183		0		64						7010		4.8	Y	3			N
413	M	A	A2	1			3	35	28	28.4	28.06699864	28.3655	90.57698441	90.57698441		Y	11	34	1556	2013-04-05 00:00:00	U	0	58		2010		2010			Y	185.4	188		0	U	35						7010	Y	5.2	N	1			N
414	M	O	O	1			3	62	52	22.5	22.72381088	22.5306	72.87753966	72.87753966		Y	33	36	1607	2013-03-29 00:00:00		0	14		2050		2050			Y	175	182.9		0		62						7010		5.5	N	3			N
415	M	O	O	1			3	64	52	26.7	22.72381088	26.8533	44.24570189	44.24570189		Y	33	36	1604	2013-03-30 00:00:00		0	58		2040		2040	999	2020-03-06 00:00:00	N	182.9	182.9		0		64						7010		5.8	N	3			N
416	F	O	O	1			3	64	25	20.9	25.43673469	20.9206	34.52425924	34.52425924		Y	1	26	1606	2013-05-07 00:00:00		0	17		2070		2080			Y	180.3	175		0		64						7010		1.3	N	3			N
417	M	O	O	1			3	63	25	26.6	25.43673469	30.4098	32.48066845	32.48066845		Y	1	26	1607	2013-04-05 00:00:00		0	18		2060	2070	2080	3	2016-06-16 00:00:00	N	175.3	175		0		63						7010		4.2	Y	3			N
418	M	O	O	1			3	56	48	25.7	22.85714286	25.6836	31.58513796	31.58513796		Y	1	2	1606	2013-04-03 00:00:00		0	27		2070	2040	2070	3	2017-03-27 00:00:00	N	177.8	175		0		56						7010		4.1	N	3			N
419	F	A	A1	1			3	60	54	20.5	27.69828025	20.1942	0	0		Y	2	3	1607	2013-04-02 00:00:00		0	18		2070		2060			Y	160	165.1		0		60						7010		2.8	N	3			N
420	F	O	O	1			1	56	61	31	26.71280277	31.3987	41.17296296	41.17296296		Y	2	33	1605	2013-04-09 00:00:00		0	33		2060	2020	2070	1	2017-05-12 00:00:00	N	160	170		0		56						7010		8	N	3			N
421	M	O	O	1			3	70	61	25.1	26.71280277	26.4075	37.54728813	37.54728813		Y	2	33	1604	2013-04-02 00:00:00		0	59		2070		2060	3	2019-02-14 00:00:00	N	177.8	170		0		70						7010		8	N	3			N
422	M	O	O	1			3	67	63	25.8	25.81663021	25.8428	28.96573087	28.96573087		Y	2	98	1607	2013-04-03 00:00:00		0	16		2020	2090	2020			Y	175.3	167		0		67						7010		4.8	N	1			N
423	M	O	O	1			1	66	24	20.3	18.9796298	21.7877	36.8521665	36.8521665		Y	2	11	1607	2013-06-07 00:00:00		0	12		2040	2010	2040			Y	167.6	177.8		0		66						7010		3.6	N	3			N
424	M	O	O	1			3	67	47	28.5	32.2618315	28.1918	31.80166215	31.80166215		Y	2	24	1607	2013-03-29 00:00:00		0	14		2040		2040			Y	170.2	182.9		0		66						7010		5.7	N	3			N
425	F	A	A1	1			1	62	47	28.6	23.03004535	31.0522	50.75941803	50.75941803		Y	2	3	1557	2013-04-11 00:00:00		0	20		2030	2040	2030			Y	167.6	168		0		62						7010		3.9	N	3			N
426	M	A	A1	1			3	58	47	25.1	23.03004535	26.5821	39.85049753	39.85049753		Y	2	3	1609	2013-04-10 00:00:00		0			2060		2030			Y	182	168		0		57						7010		6.3	N	3			N
427	M	A	A1	1			3	62	43	27.8	28.53355303	27.1248	32.85903742	32.85903742		Y	3	26	1607	2013-04-04 00:00:00		0	31		2060		2060			Y	183	185.4		0		62						7010		6.1	N	3			N
428	M	A	A1	1			3	65	20	29.4	23.33259104	29.3517	58.31051838	58.31051838		Y	2	98	403	2013-05-31 00:00:00	N	0	21		2070	998	2070	1	2014-02-26 00:00:00	N	162.6	165.1		0	U	64						7010	U	2.4	N	3			U
429	M	A	A	1			1	30	54	20.8	39.06143678	19.5313	33.93038819	33.93038819		Y	2	98	1602	2013-04-17 00:00:00		0	28		2080	2080	2040			Y	175.3	188		0		30						7010		8.6	N	3			N
430	F	O	O	1			3	50	47	26.3	27.93277423	26.7509	32.73946467	32.73946467		Y	1	30	1606	2013-04-03 00:00:00		0	29		2040		2040			Y	170.2	173		0		50						7010		15	N	3			N
431	M	O	O	1			3	58	32	24.6	37.98180909	24.5894	35.22082082	35.22082082		N	2	30	438	2013-04-03 00:00:00		0	43		2070	2020	2060			Y	170.2	170.2		0		58						7010		4.3	N	3			N
432	M	O	O	1			3	47	22	22.4	27.55561067	22.4349	51.379995	51.379995		Y	1	25	1604	2013-06-20 00:00:00		0	22		2040		2020			Y	167.6	152.4		0		46						7010		4.1	N	2			N
433	M	O	O	1			3	64	44	27	26.46262822	29.4857	35.47777045	35.47777045		Y	2	32	420	2013-04-02 00:00:00		0	54		2070		2070			Y	175.3	173		0		63						7010		3.1	N	3			N
434	M	O	O	1			3	68	44	29.1	26.46262822	29.42	40.93559463	40.93559463		Y	2	32	1604	2013-04-21 00:00:00		0	58		2070	2070	2070			Y	177.8	173		0		67						7010		4.6	N	3			N
435	M	A	A1	1			3	58	28	29.6	29.70801268	29.6226	31.23503047	31.23503047		Y	2	3	1607	2013-04-01 00:00:00		0	30		2070		2070			Y	190.5	188		0		58						7010		3.8	N	3			N
436	M	A	A1	1			1	62	39	26.5	28.2204728	25.963	31.77567756	31.77567756		Y	2	29	1607	2013-04-12 00:00:00		0	15		2080	998	2060	999	2017-12-08 00:00:00	N	182.9	188		0		59						7010		4.9	N	3			N
437	M	O	O	1			3	67	28	22.5	41.45408163	22.421	40.61525576	40.61525576		Y	24	25	1607	2013-04-11 00:00:00		0	29		2030		2030	3	2021-02-03 00:00:00	N	175.3	168		0		67						7010		5	N	1			N
438	M	B	B	1			1	28	24	26.3	22.79416324	26.2575	34.77245746	34.77245746		Y	2	34	1613	2013-07-22 00:00:00		0	60		2050	2010	2050	999	2013-09-15 00:00:00	N	177.8	172.7		0		28						7010		6.4	N	3			N
439	F	O	O	1			3	60	22	25.8	25.2249135	25.8227	43.92501073	43.92501073		Y	2	98	1602	2013-04-04 00:00:00		0	16		2070		2050			Y	165.7	170		0		60						7010		5.3	N	3			N
440	M	A	A	1			3	79	28	31.1	28.87515304	31.1018	37.93450002	37.93450002		Y	1	2	1604	2013-04-03 00:00:00	U	0	61		2030	2040	2030			Y	180.3	183		0	U	79						7010	N	3.1	Y	3			N
441	F	O	O	1			3	46	24	17.5	30.79674369	17.9417	31.28590742	31.28590742		N	3	25	1606	2013-04-09 00:00:00		0	16		2080		2070			Y	172.7	182.9		0		43						7010		4	N	3			N
442	M	O	O	1			3	52	20	30.3	21.84246265	31.5754	40.03694852	40.03694852		Y	1	33	1612	2013-04-05 00:00:00		0	23		2050	2030	2060	999	2018-03-06 00:00:00	N	188	188		0		52						7010		2.5	N	3			N
443	F	O	O	1			3	68	19	21.8	21.07719523	21.7894	31.82207798	31.82207798		Y	2	98	1607	2013-04-05 00:00:00		0	33		2070		2070			Y	167.6	163		0		68						7010		3.4	N	3			N
444	F	O	O	1			3	65	46	25.6	30.07113054	25.6182	31.69848465	31.69848465		Y	1	2	1607	2013-04-26 00:00:00		0	24		2060		2060			Y	154.9	170.2		0		64						7010		4	N	3			N
445	M	A	A	1			3	63	19	26	32.55625079	25.999	56.14931422	56.14931422		N	26	31	438	2013-04-09 00:00:00		0	54		2060	998	2060			Y	170.2	175.3		0		63						7010		3.2	N	3			N
446	F	O	O	1			3	25	41	17.5	25.39387561	18.0861	35.88478717	35.88478717		Y	2	11	1602	2013-04-04 00:00:00		0	14		2040		2030			Y	160	175.3		0		24						7010		6.8	N	2			N
447	M	O	O	1			1	66	65	26.1	25.86896818	28.9123	94.10853167	94.10853167		Y	1	2	1604	2013-04-12 00:00:00		0	55		2030	2040	2020	3	2018-02-20 00:00:00	N	177.8	167.6		0		66						7010		4.3	N	2			N
448	M	O	O	1			3	62	26	24.5	23.26895252	23.3324	35.9227295	35.9227295		Y	11	30	1607	2013-05-06 00:00:00		0	14		2030		2040			Y	172	185.4		0		62						7010		12	N	3			N
449	M	O	O	1			1	52	46	28.1	28.98687438	28.7477	54.0207179	54.0207179		Y	2	74	1604	2013-06-14 00:00:00		0	42		2040		2040			Y	190.5	162.6		0		52						7010		4.8	N	3			N
450	M	A	A1	1			3	44	51	28.5	37.29123074	28.5008	31.39804917	31.39804917		Y	2	29	1606	2013-05-10 00:00:00		0	18		2060	2050	2060			Y	175.3	170.2		0		43						7010		8	N	3			N
451	M	A	A1	1			3	66	25	30.5	21.10803324	29.8876	31.87742612	31.87742612		Y	2	11	1607	2013-05-14 00:00:00		0	36		2060		2060			Y	185.4	190		0		66						7010		5.5	N	3			N
452	M	A	A1	1			3	66	25	26.5	21.10803324	28.3655	42.40233536	42.40233536		Y	2	11	1604	2013-05-10 00:00:00		0	44		2070	998	2060			Y	185.4	190		0		66						7010		6.3	N	3			N
453	M	A	O	2			3	63	32	25.1	22.44379628	25.3997	90.45182025	90.45182025		Y	2	31	1555	2013-05-28 00:00:00		0	47		2010	998	2010	999	2016-04-04 00:00:00	N	172.7	170.2		0		63						7010		3.7	N	1			N
454	M	O	O	1			3	64	61	24.1	23.4645798	24.1291	82.6971183	82.6971183		N	1	29	1604	2013-05-12 00:00:00		0	49		2060		2020			Y	165.1	172.7		0		64						7010		2.8	N	1			N
455	M	O	O	1			3	58	61	26.5	26.61295645	26.4563	89.8185862	89.8185862		Y	2	29	1604	2013-05-30 00:00:00		0			2010		2010			Y	172.7	157.5		0		58						7010		5.4	N	1			N
456	F	A	A	1			3	57	25	26.3	32.75102041	27.641	67.0317236	67.0317236		Y	2	98	420	2013-05-20 00:00:00		0	47		2040		2030	999	2020-03-14 00:00:00	N	163	175		0		57						7010		5.4	N	3			N
457	M	O	O	1			3	29	19	28.2	25.93204775	21.456	83.44125811	83.44125811		Y	29	30	1602	2013-05-13 00:00:00		0	27		2070		2020			Y	137.2	165		0		29						7010		5.9	N	2			N
458	M	A	A	1			3	73	60	21.9	30.0401581	23.04	51.37520409	51.37520409		Y	1	11	1604	2013-06-10 00:00:00		0	63		2030		2030			Y	182.8	170.2		0		73						7010		4.5	N	2			N
459	M	A	A1	1			3	58	47	29.2	25.86451247	27.7367	30.88502008	30.88502008		Y	1	3	1607	2013-05-20 00:00:00		0	11		2050		2060	2	2013-08-22 00:00:00	N	167.6	168		0		56						7010		7.3	N	3			N
460	F	AB	B	2			3	60	51	21.3	27.6816609	23.1725	56.01172516	56.01172516		N	1	11	1604	2013-05-13 00:00:00	N	1	32		2070		2060			Y	162.6	170		0	N	59						7010	N	6.2	N	3			N
461	M	O	O	1			1	66	23	27.5	28.85325987	28.3239	90.2481572	90.2481572		Y	24	31	1555	2013-05-28 00:00:00		0	79		2020	998	2020	3	2014-07-16 00:00:00	N	175	182.9		0		66						7010		3.4	N	1			N
462	M	O	O	1			3	63	23	28.8	28.85325987	28.9438	42.6534553	42.6534553		Y	24	31	420	2013-05-13 00:00:00		0	48		2050		2070	3	2020-01-23 00:00:00	N	177.8	182.9		0		63						7010		4.8	N	3			N
463	M	A	A1	1			3	65	21	29.1	19.75308642	29.4416	39.61006126	39.61006126		N	1	3	1604	2013-05-13 00:00:00		0	97		2070	2080	2050			Y	180.3	180		0		64						7010		5	N	3			N
464	F	A	A	1			3	19	17	15.1	27.41940968	15.3598	37.96288985	37.96288985		Y	24	29	1602	2013-05-16 00:00:00		0	25		2080	2010	2050	3	2015-10-24 00:00:00	N	157.5	157.5		0		19						7010		6.4	N	2			N
465	M	A	A	1			3	51	40	28.9	26.19618735	28.8814	39.42281712	39.42281712		Y	1	2	1604	2013-05-08 00:00:00	U	0	38		2060		2050			Y	182.9	178		0	U	50						7010	U	3.8	N	3			N
466	M	A	A1	1			3	70	18	27.5	24.43491241	29.0098	35.34530647	35.34530647		Y	3	26	1604	2013-04-17 00:00:00		0	80		2080	2020	2060	3	2015-05-31 00:00:00	N	180.3	170.1		0		69						7010		4.9	Y	3			N
467	M	O	O	1			3	54	23	27.4	22.13825054	27.4181	42.31484259	42.31484259		Y	2	24	1604	2013-04-12 00:00:00		0	42		2040	2010	2040			Y	180.3	175.3		0		54						7010		4.4	N	3			N
468	M	B	O	2			3	69	23	26.5	22.13825054	26.9164	37.54185592	37.54185592		Y	2	24	1604	2013-04-19 00:00:00		0	63		2040	2040	2040	3	2013-06-03 00:00:00	N	180	175.3		0		69						7010		5.2	Y	3			N
469	M	O	O	1			3	51	19	35.2	25.96454217	35.7043	43.12044794	43.12044794		Y	2	11	1604	2013-04-26 00:00:00	U	0	31		2070		2040			Y	185	157		0	U	50						7010	U	5.9	N	3			N
470	M	A	A1	1			3	53	22	20.8	24.36829719	18.9681	32.367414	32.367414		Y	2	3	1605	2013-05-20 00:00:00		0	23		2050		2050	3	2022-11-27 00:00:00	N	180.3	182.9		0		53						7010		6.6	N	3			N
471	M	B	B	1			3	49	27	23.7	25.09031005	23.3272	45.71916975	45.71916975		Y	2	11	1604	2013-04-23 00:00:00		0	41		2030		2020			Y	182	180.3		0		49						7010		7.1	N	2			N
472	M	A	A1	1			3	68	40	22.8	30.29778393	24.5878	67.11376244	67.11376244		Y	24	68	1604	2013-05-02 00:00:00		0	25		2050		2010			Y	175.3	152		0		68						7010		6.6	Y	1			N
473	M	O	O	1			3	19	52	16.7	25.75790396	17.2756	39.60517589	39.60517589		Y	33	68	1602	2013-04-15 00:00:00		0	15		2040	2010	2040	3	2015-10-23 00:00:00	N	177.8	188		0		19						7010		13	N	3			N
474	F	A	A	1			3	41	40	31.3	26.64359862	31.2569	80.30541766	80.30541766		Y	2	31	219	2013-04-19 00:00:00		0	55		2010		2010			Y	165.1	170		0		41						7010		4.5	N	1			N
475	M	A	A1	1			3	59	51	24	25.703125	24.8608	41.93050705	41.93050705		Y	1	2	1556	2013-04-17 00:00:00		0	34		2060	2040	2060			Y	170.2	160		0		58						7010		4.4	N	3			N
476	M	A	A	1			3	58	16	24	27.34725066	26.8878	38.59592745	38.59592745		Y	2	2	1607	2013-04-30 00:00:00		0	12		2060		2080			Y	177.8	175.3		0		57						7010		5.8	Y	3			N
477	M	A	O	2			3	38	36	21.9	29.00275862	21.8949	40.73563508	40.73563508		Y	3	31	1602	2013-04-19 00:00:00		0	8		2060	2010	2010			Y	172.7	182.9		0		38						7010		5.6	N	1			N
478	M	B	B	1			3	57	22	30.4	22.72654729	29.5299	36.39715911	36.39715911		Y	2	32	1604	2013-04-18 00:00:00		1	50		2070	2020	2060			Y	180.3	177		0		57						7010		5.6	N	3			N
479	F	A	A	1			3	48	59	28	24.11115933	32.9222	91.72801463	91.72801463		Y	2	32	1604	2013-06-21 00:00:00		0	32		2030	2010	2010	2	2013-06-21 00:00:00	N	157.5	152.4		0		47						7010		4.4	N	1			Y
480	M	O	O	1			3	56	49	21.6	25.30969642	16.1402	38.55592878	38.55592878		Y	29	32	1606	2013-04-19 00:00:00		0	17		2050		2010			Y	165.1	170.2		0		56						7010		6.7	N	1			N
481	M	O	O	1			3	46	34	24.6	26.00438276	21.4342	37.54920647	37.54920647		Y	2	24	1602	2013-04-24 00:00:00		0	19		2070		2010			Y	165	185		0		46						7999		5.9	N	1			N
482	F	O	O	1			1	28	39	20.5	30.06210197	21.2904	70.60938301	70.60938301		Y	2	98	1602	2013-05-16 00:00:00		0	24		2050		2040			Y	157.5	159		0		28						7010		4.5	N	2			N
483	M	O	O	1			3	61	21	26.5	31.99273374	31.3933	41.17005747	41.17005747		Y	3	26	1613	2013-04-17 00:00:00		0	42		2060		2060			Y	167.6	182.9		0		61						7010		3.8	N	3			N
484	M	O	O	1			3	68	61	28.3	27.34842951	28.7257	88.4610606	88.4610606		Y	2	24	1604	2013-04-22 00:00:00		0			2040		2010			Y	177.8	185		0		68						7010		4.9	Y	1			N
485	F	O	O	1			2	61	18	24.2	17.79158747	25.7792	93.88388736	93.88388736		Y	2	98	1604	2013-04-26 00:00:00		0	44		2030		2030			Y	149.9	167.6		0		61						7010		5.6	N	2			N
486	M	A	A1	1			3	65	25	27.2	18.32460003	27.3712	0	0		Y	2	11	1604	2013-04-07 00:00:00		0	47		2050	2040	2040	1	2013-04-07 00:00:00	N	179	170.2		0		65						7010		8	N	3			N
487	M	O	O	1			3	69	31	30.1	26.41425401	31.8535	48.00751519	48.00751519			1	68	1604	2013-04-18 00:00:00		0	54		2060		2050			Y	177.8	165.1		0		69						7010		5.6	N	3			N
488	F	A	A	1			3	34	25	17.9	28.6590014	17.4727	35.15350326	35.15350326		Y	26	68	1602	2013-04-25 00:00:00		0	25		2070		2070			Y	162.6	170.2		0		34						7010		6.9	N	3			N
489	M	A	A1	1			3	68	40	29.2	23.77652674	30.5441	33.80557765	33.80557765		Y	2	68	1607	2013-04-26 00:00:00		0	55		2060	2040	2080			Y	182.9	188		0		67						7010		7.1	N	3			N
490	M	O	O	1			1	56	51	23.5	19.91689547	24.5662	44.69059414	44.69059414		Y	1	31	1604	2013-05-16 00:00:00		0	49		2070	2060	2060			Y	185.4	160		0		56						7010		3.7	N	3			N
491	M	O	O	1	998	998	3	6	4	16.3	12.86008231	16.2127	32.92500059	32.92500059			1	2	1602	2013-04-25 00:00:00		0	58		4080	4100	4080			Y	105.5	108		0		6						7010		6	N	3			N
492	M	A	A	1			3	64	22	28.7	29.40292025	28.6969	89.46995767	89.46995767		Y	2	26	1604	2013-05-08 00:00:00		0	86		2020		2010			Y	185.4	173		0		64						7010		6.3	N	1			N
493	M	A	A1	1			1	50	46	24.3	24.14087969	22.2988	32.37851928	32.37851928		Y	1	3	1606	2013-04-29 00:00:00		0	15		2050		2060			Y	172.7	182.9		0		49						7010		6.1	N	3			N
494	M	O	O	1			3	55	58	20.1	29.66791447	19.1358	44.89385331	44.89385331		Y	11	30	438	2013-05-23 00:00:00		0	30		2060		2060	3	2021-01-05 00:00:00	N	180	185.4		0		55						7010		1.5	N	3			N
495	M	O	O	1			3	60	16	30.3	25.39387561	30.7159	39.08636258	39.08636258		Y	2	30	1604	2013-04-17 00:00:00		0	56		2050	998	2050	999	2017-05-12 00:00:00	N	175.3	175.3		0		60						7010		5.1	N	3			N
496	F	O	O	1			3	55	24	30.2	28.08433211	29.6646	34.00024202	34.00024202			2	68	1607	2013-04-19 00:00:00		1	20		2060		2060			Y	154.9	159		0		55						7010		4	N	3			N
497	M	O	O	1			3	53	49	28.6	35.96639846	28.2893	37.1497058	37.1497058		Y	2	98	219	2013-04-17 00:00:00	U	0	56		2040	2050	2040			Y	165.1	177.8		0	U	53						7010	N	3.3	N	3			N
498	F	A	A1	1			3	37	23	18.2	21.67728993	19.1312	36.28733526	36.28733526		Y	2	66	1602	2013-05-03 00:00:00		0	22		2060		2020	3	2018-07-20 00:00:00	N	160	180.3		0		36						7010		4.6	N	1			N
499	M	A	O	2			3	20	27	21	31.16749272	20.9827	32.54743495	32.54743495		Y	32	66	1602	2013-05-07 00:00:00		0	38		2060	2020	2060			Y	172.7	170.2		0		20						7010		5.1	N	3			N
500	F	O	O	1			2	22	22	21.2	27.43801653	21.2166	37.54437035	37.54437035		Y	1	36	1602	2013-04-26 00:00:00		0	21		2020	2020	2020			Y	157.5	165		0		22						7010		3.9	N	1			N
501	F	O	O	1			3	66	22	30.8	27.33691534	30.7983	40.14726599	40.14726599		Y	2	30	1604	2013-04-30 00:00:00		0	58		2040		2040			Y	154.9	160		0		66						7010		5.3	N	3			N
502	M	A	O	2			3	71	55	25.5	28.01041195	25.7835	46.8953072	46.8953072		Y	2	68	1604	2013-04-17 00:00:00		0	66		2040		2040	1	2020-07-17 00:00:00	N	172.7	188		0		71						7010		5	N	3			N
503	M	O	O	1			3	70	55	24.7	28.01041195	24.6779	46.85320536	46.85320536		Y	2	68	1604	2013-04-20 00:00:00		0	29		2060	2010	2060			Y	188.3	188		0		70						7010		6.7	Y	3			N
504	F	O	O	1			1	24	25	17	23.12937152	17.537	0	0		Y	2	3	1602	2013-04-22 00:00:00		0	19		2060		2020			Y	160	172.7		0		24						7010		6.2	N	2			N
505	F	O	O	1			3	55	25	21.8	26.09375	21.6781	52.2835361	52.2835361		Y	2	98	999	2013-05-14 00:00:00		0	39		2070		2080			Y	149.9	160		0		55						7010		4	N	3			N
506	M	O	O	1			3	56	58	22.4	35.58070388	27.6041	38.80612422	38.80612422		Y	2	2	1604	2013-04-30 00:00:00		0	65		2050	2070	2040			Y	190	182.9		0		56						7010		7.6	N	3			N
507	F	A	A1	1			3	59	56	31.9	28.02341245	30.6641	60.58701166	60.58701166		Y	3	11	1604	2013-04-23 00:00:00		0	35		2060		2060			Y	160	172.7		0		59						7010		2.8	N	3			N
508	M	O	O	1			3	65	38	25.2	22.01187834	26.3045	49.60225405	49.60225405		Y	2	23	1604	2013-04-26 00:00:00		0	41		2070		2040	999	2018-06-08 00:00:00	N	173	165.1		0		65						7010		4.6	Y	3			N
509	M	O	O	1			3	65	38	20.3	22.01187834	20.7177	33.99867395	33.99867395		Y	2	23	1607	2013-04-23 00:00:00		0	26		2060		2040			Y	170	165.1		0		65						7010		5.8	N	3			N
510	F	A	A	1			3	62	21	24.2	19.61228412	23.4556	51.22140901	51.22140901		Y	2	3	1604	2013-04-23 00:00:00	N	0	40	60	2070		2060			Y	158.8	177.8		0	N	62						7010	N	4.4	N	3		121	N
511	M	A	A	1			3	64	21	20.7	19.61228412	21.7733	43.35139298	43.35139298		Y	2	3	1612	2013-04-19 00:00:00		0	52		2050		2040	999	2020-05-03 00:00:00	N	167	177.8		0		64						7010		3.1	Y	3			N
512	F	O	O	1			3	58	11	34.4	17.73892437	34.5507	43.43484067	43.43484067		Y	2	29	1604	2013-05-01 00:00:00	Y	0	51	30	2060	2050	2060			Y	155	152.4		0	N	58						7010	Y	6.4	N	3			N
513	M	A	A1	1			3	73	22	25.7	25.26365061	26.5815	55.43441064	55.43441064		Y	29	34	1604	2013-04-26 00:00:00		0	45		2060		2010			Y	171.3	175.3		0		73						7010		3.8	Y	2			N
514	M	O	O	1			3	23	47	18.7	25.89668802	19.2245	33.9140151	33.9140151			24	68	1602	2013-05-10 00:00:00		1	24		2050	2040	2050			Y	162.6	170.2		0		21						7010		5.8	N	2			N
515	F	B	B	1			3	50	46	31.2	29.70839275	33.8338	36.48731153	36.48731153		Y	1	33	1605	2013-04-26 00:00:00		1	51		2070		2040	999	2019-06-11 00:00:00	N	160	152.4		0		48						7010		6	N	3			N
516	M	A	A1	1			3	24	18	20.1	20.19287788	20.286	36.6068591	36.6068591		Y	2	11	1602	2013-05-30 00:00:00		0	19		2050		2060			Y	165.1	179		0		23						7010		7	N	3			N
517	M	O	O	1			3	60	33	28.4	25.16598186	27.6438	30.94704412	30.94704412		Y	24	31	1613	2013-04-23 00:00:00		0	64		2070		2060			Y	172.7	175.3		0		60						7010		3.6	N	3			N
518	F	B	B	1			3	70	33	23.8	24.19359677	24.1948	43.43468761	43.43468761		Y	2	24	1604	2013-04-26 00:00:00		0	42		2060		2070			Y	157.5	157.5		0		69						7010		6.1	N	3			N
519	M	O	O	1			3	67	27	26.4	30.1255909	26.9157	33.7414017	33.7414017		Y	3	11	1607	2013-04-25 00:00:00		0	27		2070	2040	2070			Y	182.9	180.3		0		66						7010		3.2	N	3			N
520	M	O	O	1			3	58	18	22.2	29.01605803	24.0141	36.6817672	36.6817672		Y	2	24	1602	2013-04-26 00:00:00	N	0	22	30	2070		2060			Y	182.9	190.5		0	N	58						7010	N	4	N	3		130	N
521	M	A	A1	1			3	61	16	31.8	21.52355029	31.8404	34.00252638	34.00252638		Y	11	32	1604	2013-04-20 00:00:00		0	47		2050	2070	2040			Y	174	180.3		0		61						7010		3.4	N	3			N
522	M	O	O	1			3	66	23	22.5	34.65381159	22.4547	33.60760219	33.60760219		Y	1	2	1607	2013-04-29 00:00:00		0	20		2040	2010	2040			Y	180.3	182.9		0		66						7010		1.6	Y	3			N
523	F	O	O	1			3	68	44	26.1	24.1796875	28.2287	36.49176542	36.49176542		Y	2	68	1604	2013-04-27 00:00:00		0			2080		2010			Y	154	160		0		68						7010		5	N	1			N
524	M	A	A	1			3	62	18	22.1	25.8931845	22.1757	46.33104462	46.33104462		Y	2	25	1604	2013-05-07 00:00:00	U	0	49		2050		2040			Y	177.8	182.9		0	U	61						7010	U	5.1	N	3			N
525	F	AB	A1B	1			3	70	50	21.8	25.85463947	21.1124	33.7718181	33.7718181		Y	24	30	1607	2013-04-25 00:00:00		0	19		2060	2060	2060			Y	162.6	177		0		69						7010		5.7	N	3			N
526	F	A	A1	1			3	61	53	29	26.33154945	31.5832	40.41682336	40.41682336		Y	2	31	1604	2013-04-29 00:00:00		0	55		2060		2060			Y	162.6	167.6		0		58						7010		8.2	N	3			N
527	F	A	A	1			3	29	48	23.6	24.54171575	23.6499	71.4389461	71.4389461		Y	2	2	1604	2013-04-24 00:00:00		0	56		2040		2050			Y	170.2	152.4		0		28						7010		4.3	N	3			N
528	M	O	O	1			1	59	41	34.2	24.13499637	32.3191	52.17496691	52.17496691		Y	23	68	1604	2013-05-21 00:00:00		0	38		2050	2020	2020			Y	173.6	172.7		0		59						7010		4.2	N	2			N
529	M	B	B	1			3	67	44	29.2	26.5625	29.4273	33.54456726	33.54456726		Y	2	24	1604	2013-05-16 00:00:00		0	104		2060	2060	2060	1	2013-05-11 00:00:00	N	168	160		0		67						7010		5.9	N	3			N
530	M	O	O	1			3	68	23	30.8	20.59302298	30.1452	37.241019	37.241019		Y	3	24	1604	2013-05-06 00:00:00		0	60		2080		2080	3	2018-09-07 00:00:00	N	190.5	185.4		0		67						7010		6.8	Y	3			N
531	F	A	A1	1			3	66	53	30.1	23.95961986	30.0757	36.72377709	36.72377709		N	2	24	420	2013-04-25 00:00:00		1	57		2070	2040	2060	3	2016-08-10 00:00:00	N	152.4	147.3		0		66						7010		5.4	N	3			N
532	F	O	O	1			3	61	25	29.9	25.15570934	30.9832	32.18780593	32.18780593		Y	68	69	1607	2013-05-13 00:00:00		0	26		2070		2070			Y	149.9	170		0		60						7010		6.5	N	3			N
533	M	O	O	1			3	65	15	22.4	25.43270393	22.5269	32.77465219	32.77465219		Y	25	29	1604	2013-04-29 00:00:00		0	50		2060		2020			Y	177.8	177.8		0		65						7010		2.6	N	2			N
534	F	AB	A1B	1			3	54	21	23.2	19.80534178	23.2349	33.87297409	33.87297409		Y	3	25	1607	2013-05-01 00:00:00		0	17		2070		2070			Y	162.6	188		0		54						7010		6.9	N	3			N
535	M	A	A1	1			3	63	23	17.6	20.83044983	16.7364	37.98060104	37.98060104		Y	1	33	1607	2013-04-25 00:00:00		0	18		2050		2050			Y	180.3	170		0		63						7010		5.6	N	3			N
536	M	A	A1	1			3	66	25	30.9	25.53544639	30.8724	46.08946135	46.08946135		N	3	98	1604	2014-04-07 00:00:00		0	45		2060	998	2070			Y	185.4	177		0		66						7010		4.6	N	3			N
537	F	O	O	1			3	55	39	19.6	28.94384176	19.9688	36.94622765	36.94622765		Y	2	11	1608	2013-05-26 00:00:00		0	30		2040	2010	2040			Y	165	175.3		0		55						7010		5.4	N	3			N
538	M	O	O	1			3	53	31	27.7	26.85185185	26.8765	53.22986709	53.22986709		Y	3	29	1604	2013-04-25 00:00:00		0	32		2040		2040	3	2018-11-11 00:00:00	N	175.3	180		0		53						7010		6.3	N	3			N
539	M	B	B	1			3	58	36	25.4	20.33183079	25.392	31.99886581	31.99886581		Y	2	11	1607	2013-05-01 00:00:00		0	30		2060		2040			Y	172.7	182.9		0		58						7010		7.6	N	3			N
540	M	A	A	1			3	68	40	22	20.5264792	22.5183	55.51754192	55.51754192		Y	2	30	1604	2013-04-26 00:00:00		0	68		2040		2040	3	2022-05-03 00:00:00	N	172.7	172.7		0		68						7010		8.5	N	3			N
541	M	O	O	1			3	55	34	15.8	26.74443219	19.1368	0	0		Y	2	68	1557	2013-04-19 00:00:00		0	21		2070	2060	2060			Y	165.1	165.1		0		54						7010		4.1	N	3			N
542	M	O	O	1			3	56	57	27.8	24.89706023	28.8893	90.61379859	90.61379859		Y	2	11	1604	2013-05-09 00:00:00		0	63		2070		2010			Y	172.7	177		0		56						7010		6.8	N	1			N
543	F	O	O	1			3	64	28	16.3	19.75808978	15.979	36.86312088	36.86312088		Y	2	31	1607	2013-05-21 00:00:00		0	19		2070		2050			Y	165.1	167.6		0		64						7010		5.6	Y	3			N
544	M	O	O	1			3	68	26	26.7	24.75811403	26.5811	38.40626079	38.40626079		Y	1	11	1604	2013-04-25 00:00:00		0	43		2050		2050				175.3	157.5		0		68						7010		2.8	N	3			N
545	F	B	B	1			3	61	20	16.9	22.28395062	16.8163	43.50837141	43.50837141		Y	1	24	422	2013-04-29 00:00:00		0	21		2050	2070	2040			Y	154	180		0		60						7010		3.7	N	3			N
546	M	B	B	1			3	69	38	28.6	32.11195241	28.6295	0	0		Y	2	30	1604	2013-05-02 00:00:00		0	41		2070		2070			Y	185.4	172		0		69						7010		4.9	Y	3			N
547	F	A	A1	1			3	43	53	21.1	27.8450261	20.0828	0	0		Y	30	68	1602	2013-04-30 00:00:00		0	43		2060		2070	3	2020-04-11 00:00:00	N	162.6	165.1		0		43						7010		4.3	N	2			N
548	M	O	O	1			3	52	21	32.3	22.12581586	34.5887	38.8909516	38.8909516		Y	3	30	1604	2013-04-30 00:00:00		0	38		2040	2010	2040			Y	180.3	182.9		0		52						7010		3.7	N	3			N
549	M	A	A1	1			3	66	23	18.5	21.7982024	18.3883	38.5805304	38.5805304		Y	3	24	1607	2013-05-01 00:00:00		0	18		2070		2070			Y	182.3	183		0		66						7010		2.2	N	3			N
550	M	A	A1	1			3	63	23	20.6	21.7982024	20.9488	56.54921204	56.54921204		Y	3	24	1604	2013-05-07 00:00:00		0	33		2040		2030			Y	180.3	183		0		63						7010		3.9	N	3			N
551	M	B	B	1			3	43	25	19.5	29.98358793	19.6655	39.15852244	39.15852244			29	66	1602	2013-05-06 00:00:00		0	15		2050		2040			Y	180.3	178		0		42						7010		4.5	N	3			N
552	M	O	O	1			3	20	15	21.9	22.80276817	21.2998	35.45935335	35.45935335		Y	33	34	1602	2013-06-23 00:00:00		1	19		2060		2060			Y	162.6	170		0		20						7010		6.2	N	3			N
553	F	O	O	1			1	59	18	25.5	30.4350907	25.4375	32.39158379	32.39158379		Y	3	68	1607	2013-06-05 00:00:00		0	15		2080	2010	2060			Y	151	168		0		58						7010		5	N	3			N
554	M	B	B	1			3	65	23	19.5	36.59729542	15.6559	79.98849013	79.98849013		Y	11	32	1604	2013-05-03 00:00:00		0	57		2040		2070			Y	167.6	152.4		0		65						7010		4.8	N	3			N
555	F	O	O	1			3	45	58	18.9	25.39189649	17.7856	37.46281035	37.46281035		Y	1	25	1602	2013-05-03 00:00:00		0	17		2060		2030			Y	158	162.6		0		44						7010		7.5	N	1			N
556	M	A	A1	1			3	61	40	21.1	30.03971453	21.4286	34.77880219	34.77880219		Y	2	25	1607	2013-05-11 00:00:00		0	12		2070	2010	2060			Y	177.8	183		0		59						7999		5.2	Y	3			N
557	F	A	A1	1	996	996	3	1	1	14.3	19.35680537	12.8936	32.08138951	32.08138951		Y	11	32	1615	2013-05-06 00:00:00		0			996	4010	4020	1	2013-07-14 00:00:00	N	73.9	81		0		0						7010		3.8	N	1			N
558	F	A	A	1			3	34	29	21	23.99198347	20.8508	34.43893923	34.43893923		Y	2	11	1611	2013-05-09 00:00:00		0	12		2060		2040			Y	157.5	157.5		0		32						7010		6	N	3			N
559	M	A	A	1			3	52	18	23.8	23.40821008	23.1915	33.91554616	33.91554616		Y	24	30	1606	2013-05-10 00:00:00		0	16		2070		2050			Y	182.9	177.8		0		52						7010		4.5	N	3			N
560	M	O	O	1			3	65	56	25.2	27.77031264	25.3196	32.49844732	32.49844732		Y	3	26	1606	2013-05-04 00:00:00		0	27		2040	2010	2040			Y	183	183		0		65						7010		5.7	N	3			N
561	F	O	O	1			3	55	30	26.3	22.62943979	26.2925	37.09727154	37.09727154		Y	2	31	1613	2013-05-02 00:00:00		0	63		2070	2020	2070	999	2014-09-23 00:00:00	N	165.1	162.6		0		55						7010		5.6	N	3			N
562	M	O	O	1			3	50	30	21.5	20.98765432	21.6279	39.1263414	39.1263414		Y	2	3	1602	2013-05-04 00:00:00		0	31		2050		2050			Y	167.6	180		0		50						7010		4.8	N	3			N
563	M	A	A1	1			3	38	55	17.8	29.82152572	16.8774	0	0		Y	2	98	1602	2013-05-08 00:00:00		0	27		2060		2070	999	2022-03-10 00:00:00	N	172.7	175.3		0		38						7010		6.1	N	3			N
564	F	A	A1	1			3	64	17	18.9	18.51851852	18.9037	32.31200176	32.31200176		N	2	25	1607	2013-05-07 00:00:00		0	18		2090		2080			Y	167.6	180		0		64						7010		2.6	N	3			N
565	M	A	A1	1			1	63	17	29.3	18.51851852	30.7139	44.43929701	44.43929701		Y	2	25	1604	2013-05-11 00:00:00		0	56		2040	2020	2030	3	2016-09-05 00:00:00	N	185.4	180		0		63						7010		2.9	N	3			N
566	M	O	O	1			3	71	22	21.1	31.4956527	21.0447	30.40984157	30.40984157		Y	2	2	1607	2013-05-06 00:00:00		0	33		2070	998	2070			Y	177.8	182		0		70						7010		5.4	Y	3			N
567	M	O	O	1			3	40	52	19.4	25.66115204	19.5733	88.14523929	88.14523929		Y	30	66	417	2013-05-04 00:00:00	N	0	12		2030		2030			Y	170.2	182		0	N	40						7010	N	3.5	Y	1			N
568	M	O	O	1			3	69	52	28.8	25.66115204	28.7675	51.21453655	51.21453655		N	30	66	1604	2013-04-25 00:00:00		0	35		2070	2070	2070			Y	185.4	182		0		69						7010		3.4	N	3			N
569	F	A	O	2			3	66	23	30.5	27.41596038	30.6976	44.56045971	44.56045971		Y	23	68	1604	2013-05-02 00:00:00		0	51		2050	998	2050	3	2015-03-18 00:00:00	N	170.2	170.2		0		66						7010		5.6	N	3			N
570	F	O	O	1			3	52	42	27.1	25.61894772	26.2635	43.20532408	43.20532408		Y	1	2	219	2013-05-08 00:00:00		0	71		2090		2010			Y	155	162.6		0		52						7010		7.7	N	1			N
571	M	A	A1	1			3	72	23	23.2	17.72072542	23.1993	45.67811558	45.67811558		Y	3	98	1607	2013-05-28 00:00:00		0	29		2040		2040			Y	180.3	175.3		0		72						7010		7	N	3			N
572	M	B	O	2			1	38	22	19.3	28.83265306	18.9872	47.26261491	47.26261491		Y	29	30	1602	2013-05-07 00:00:00		0	21		2050		2010			Y	182.9	175		0		38						7010		4.1	N	3			N
573	M	A	A1	1			3	24	42	16.1	23.1882121	16.2691	37.06255352	37.06255352		Y	1	98	1602	2013-05-13 00:00:00		0			2070		2050			Y	172.7	173		0		24						7010		3.9	N	3			N
574	M	B	B	1			1	56	37	25.1	20.63824146	26.1853	46.26753355	46.26753355		Y	1	3	1604	2013-05-24 00:00:00		0	29		2060	2010	2070			Y	167.7	167.6		0		55						7010		3.4	N	3			N
575	M	B	B	1			3	49	42	26.6	24.48479095	26.6416	40.39294594	40.39294594		N	2	32	1602	2013-05-15 00:00:00	N	0	18		2060		2070			Y	154.9	159		0	N	49						7010	N	6	N	3			N
576	F	O	O	1			3	57	21	18.9	17.70857697	20.5265	41.04323222	41.04323222		Y	2	33	1604	2013-05-06 00:00:00		0	41		2070		2070			Y	175.3	173		0		56						7010		5.8	N	3			N
577	F	AB	B	2			3	65	57	28.4	22.46381304	28.4556	33.78795344	33.78795344		Y	3	33	1607	2013-05-03 00:00:00	U	0	21		2040	2020	2040			Y	165.1	175.3		0	U	65						7010	U	2.5	N	3			N
578	M	AB	B	2			3	64	57	31	22.46381304	30.4098	32.79150322	32.79150322		Y	3	33	1605	2013-05-06 00:00:00	U	0	31		2050	2020	2040	3	2016-07-18 00:00:00	N	170.2	175.3		0	U	63						7010	U	3.4	N	3			N
579	F	O	O	1			3	64	38	17.5	36.95436508	19.132	45.09350834	45.09350834		Y	2	66	1607	2013-05-10 00:00:00		0	15		2060		2060			Y	172	168		0		64						7010		2.3	N	3			N
580	M	O	O	1			3	63	28	29	29.53099412	29.3457	30.9766804	30.9766804		Y	3	26	1606	2013-05-23 00:00:00		0	22		2080		2070	3	2021-06-26 00:00:00	N	175.3	193		0		60						7010		5.8	N	3			N
581	M	O	O	1			2	49	20	30	25.24933721	27.9328	34.06872915	34.06872915		Y	1	30	1604	2013-06-14 00:00:00		0	58		2060		2030	999	2019-09-24 00:00:00	N	172.7	178		0		49						7010		5.1	N	2			Y
582	M	A	A1	1			3	69	32	25.1	33.58843537	25.0667	42.18272736	42.18272736		Y	1	33	1604	2013-05-13 00:00:00		0	54		2060		2050	999	2018-08-31 00:00:00	N	176.4	168		0		68						7010		4.3	N	3			N
583	M	A	A1	1			3	57	54	25.2	30.97151205	25.1647	35.38651125	35.38651125		N	29	36	1604	2013-05-07 00:00:00		0	60		2070		2070			Y	188	185		0		56						7010		6.7	N	3			N
584	F	A	A	1			3	64	24	21	26.41425401	18.8812	32.2458343	32.2458343		Y	2	25	1608	2013-05-07 00:00:00		0	22		2050	2010	2040			Y	163	165.1		0		63						7010		3	N	3			N
585	M	O	O	1			3	28	31	17.6	31.83536124	17.385	37.35026224	37.35026224		Y	1	2	1602	2013-05-10 00:00:00		0	18		2070	2020	2060			Y	172.7	181.6		0		28						7010		3	N	3			N
586	F	O	O	1			3	32	54	18	19.53375047	17.9671	49.71076934	49.71076934		Y	3	33	1557	2013-05-14 00:00:00	U	0	15		2040	2050	2040			Y	152.4	175.3		0	U	32						7010	U	3.9	N	3			N
587	M	B	B	1			3	52	20	22.6	32.19813203	23.0127	32.78080042	32.78080042		Y	2	11	1607	2013-07-09 00:00:00		0	16		2070		2060			Y	180.3	175.3		0		52						7010		4.7	N	3			N
588	F	B	B	1			3	54	49	24.3	30.46113424	24.6063	44.74054262	44.74054262		Y	2	24	1604	2013-05-09 00:00:00		0	31		2040		2040			Y	153	160		0		54						7010		6.9	N	3			N
589	M	O	O	1			3	67	31	29		29.0411	40.51316854	40.51316854		Y	2	98	1615	2013-05-28 00:00:00	U	0	88		2030	2080	2030			Y	172.7	157.5		0	U	67						7010	Y	5.3	Y	3			N
590	F	A	A1	1			3	59	20	20.1	24.55812089	19.4876	37.39241792	37.39241792		Y	1	2	1602	2013-05-15 00:00:00		0	18		2060		2050			Y	165.1	173		0		59						7010		5.2	N	3			N
591	M	O	O	1			3	42	58	30.1	27.80017319	30.5917	35.41994653	35.41994653		Y	1	3	1605	2013-06-12 00:00:00		0	29		2050	2050	2050	999	2013-06-12 00:00:00	N	185	183		0		42						7010		5	N	3			N
592	M	A	A1	1			3	67	23	27.8	22.22222222	27.8358	47.92288066	47.92288066		Y	2	24	420	2013-07-24 00:00:00		0	37		2070	2020	2040	3	2013-12-26 00:00:00	N	177.8	150		0		67						7010		5.7	N	3			N
593	M	O	O	1			3	68	34	26.6	23.13633787	29.757	35.02559276	35.02559276		Y	3	11	1604	2013-06-18 00:00:00		0	41		2070		2030	999	2021-01-30 00:00:00	N	170.2	168		0		68						7010		4	N	2			N
594	F	O	O	1			3	53	29	24.7	25.88057064	24.7173	36.76318334	36.76318334		Y	3	24	1613	2013-06-12 00:00:00		0	72		2070	2050	2070	3	2016-06-17 00:00:00	N	162.6	178		0		53						7010		4.7	N	3			N
595	M	O	O	1			3	62	37	29.8	26.46683674	29.7796	42.05405625	42.05405625		Y	2	98	1604	2013-06-17 00:00:00		0	22		2060	2030	2070			Y	175.3	168		0		62						7010		7.7	N	3			N
596	M	A	A	1			3	57	16	23.8	30.82357203	23.6749	40.53991367	40.53991367		Y	11	32	1602	2013-08-02 00:00:00		0	19		2030		2030			Y	175.3	182		0		57						7010		5.5	N	3			N
597	F	A	A1	1	2	1	3	16	17	17.8	12.85583104	16.4857	40.17216957	40.17216957		Y	2	3	1602	2013-06-20 00:00:00		0	16		4060		4060			Y	146.1	165		0		16						7010		4.3	N	2			N
598	M	B	B	1			3	65	44	24.9	23.49480969	28.7886	34.03729073	34.03729073		Y	2	24	1604	2013-06-11 00:00:00		0	42		2060	2010	2040	1	2016-09-02 00:00:00	N	167.6	170		0		64						7010		5.2	N	3			N
599	M	O	O	1			3	61	30	26	33.99029632	25.622	32.66483673	32.66483673		Y	1	24	1607	2013-06-14 00:00:00		0	11		2050		2050	3	2023-01-15 00:00:00	N	172	191		0		61						7010		3.8	N	3			N
600	M	A	A	1			3	74	21	31.3	26.58726636	29.5369	37.73354704	37.73354704		Y	1	24	1604	2013-06-20 00:00:00		1	96		2090	2020	2060			Y	167.6	170.2		0		74						7010		4.6	Y	3			N
601	F	A	A	1			3	53	21	18.9	26.58726636	17.5079	46.18547644	46.18547644		Y	1	24	1556	2013-06-19 00:00:00	U	0	21		2040		2020	999	2014-01-01 00:00:00	N	162.6	170.2		0	U	53						7010	Y	2.5	N	2			N
602	M	A	A	1			3	32	25	20.2	26.58726636	19.1077	36.28534406	36.28534406		N	1	32	1602	2013-06-18 00:00:00		0	22		2080		2060				170.2	170.2		0		30						7010		4.4	N	3			N
603	M	A	A2	1			3	65	52	23.8	34.69405728	22.4797	60.05622518	60.05622518		Y	2	34	1604	2013-07-05 00:00:00		0	31		2080	2080	2070			Y	182.9	172.7		0		64						7010		6.5	N	3			N
604	M	A	A	1			3	64	66	23.4	32.0428353	25.1045	33.36747685	33.36747685		Y	1	11	1607	2013-06-14 00:00:00		0	17		2040	2040	2050			Y	177.8	170.2		0		64						7010		5.1	N	3			N
605	M	A	A2	1			3	51	25	28.1	25.30617306	30.1055	33.00732852	33.00732852		Y	2	23	1607	2013-06-11 00:00:00	N	0	20		2060		2060			Y	172.7	177.8		0	N	50						7010	N	5	N	3			N
606	M	O	O	1			3	64	23	27.6	26.04500063	27.5515	49.45255364	49.45255364		Y	3	30	1605	2013-06-13 00:00:00		0	52		2070		2060			Y	165.1	175.3		0		64						7010		3.3	N	3			N
607	M	A	O	2			3	65	22	27.5	31.6521843	27.8029	48.20692823	48.20692823		Y	3	32	1613	2013-06-16 00:00:00	N	0	52		2040	2010	2040			Y	180.3	183		0	N	65						7010	N	2.9	N	3			N
608	M	A	O	2			3	68	22	28.6	31.6521843	26.2577	40.15975374	40.15975374		Y	3	32	1604	2013-06-07 00:00:00	N	0	77		2040	2050	2040			Y	177.8	183		0	N	68						7010	N	3.2	N	3			N
609	M	B	B	1			3	55	53	27	25.27697363	28.8402	61.19388624	61.19388624		Y	11	32	1604	2013-06-19 00:00:00	N	0	30		2060	998	2070	3	2015-03-27 00:00:00	N	177.8	165.1		0	N	55						7010	Y	3.9	N	3			N
610	F	O	O	1			3	66	46	26.1	37.90330161	26.0905	86.09675761	86.09675761		N	23	29	1604	2013-06-11 00:00:00		0	41		2070		2070			Y	162.6	157.5		0		66						7010		2.8	N	1			N
611	M	O	O	1			3	62	46	23.5	37.90330161	23.5157	63.31813256	63.31813256		N	23	29	1604	2013-06-26 00:00:00		1	46		2070		2070			Y	162.6	157.5		0		62						7010		3.8	N	3			N
612	M	O	O	1			3	55	43	24.8	24.94679546	25.2399	43.80242905	43.80242905		N	2	24	1604	2013-06-19 00:00:00		0	56		2070		2060			Y	172.7	165.1		0		55						7010		3.6	N	3			N
613	F	O	O	1			3	37	50	17.5	23.30668005	17.7896	39.1350126	39.1350126		Y	1	29	220	2013-06-20 00:00:00		0	70		2070		2070			Y	170.2	167		0		36						7010		3	N	3			N
614	F	O	O	1			3	53	34	28	24.453125	26.9581	35.02193111	35.02193111		Y	33	98	1604	2013-06-11 00:00:00		0	49		2060		2060	3	2018-07-16 00:00:00	N	161.6	160		0		52						7010		3.2	N	3			N
615	M	O	O	1			3	57	33	24	20.0617284	24.0237	30.19360217	30.19360217		Y	30	68	1606	2013-06-20 00:00:00	N	0	19	25	2060		2040			Y	170	180		0	N	57						7010	N	6.4	N	3			N
616	M	O	O	1			3	70	62	24.8	23.52941177	26.2593	43.39293494	43.39293494		Y	2	3	1604	2013-05-11 00:00:00		0	40		2070	998	2050	3	2014-11-08 00:00:00	N	180.3	170		0		70						7010		4.4	N	3			N
617	F	O	O	1			3	65	62	21.2	23.52941177	21.0795	34.20577491	34.20577491		Y	2	3	1607	2013-05-10 00:00:00		0	16		2060		2050			Y	157.5	170		0		64						7010		3.7	N	3			N
618	F	A	A	1			3	37	35	19.2	22.2210069	26.9238	40.36987007	40.36987007		Y	1	2	1602	2013-05-21 00:00:00		0	15		2020		2020			Y	161	160		0		36						7010		5.7	N	1			N
619	M	O	O	1			3	64	23	27.8	25.41478848	27.7952	92.34765153	92.34765153		Y	2	11	1604		Y	0	64		2020	2010	2010			Y	172.7	182.9		0		64						7999		5.2	N	1			N
620	F	B	B	1			3	53	51	23.5	26.03372554	23.5294	32.51889687	32.51889687		Y	23	30	1608	2013-05-13 00:00:00		0	31		2060		2070			Y	170	177.8		0		53						7010		4.9	N	3			N
621	F	A	A	1			3	58	59	22.3	26.36059694	22.7627	55.79115068	55.79115068		Y	3	68	999	2013-05-15 00:00:00		1	54		2070		2040	999	2022-02-13 00:00:00	N	160	160		0		57						7010		4.1	N	3			N
622	M	A	A1	1			3	58	47	30	22.35174287	31.3067	32.32707584	32.32707584		Y	2	11	1607	2013-05-21 00:00:00		0	20		2060		2060			Y	175.3	188		0		58						7010		5.2	N	3			N
623	M	B	B	1			3	67	16	18.8	16.57388033	18.5529	33.21506391	33.21506391		Y	2	98	1607	2013-07-17 00:00:00		0	16		2060	2030	2060	3	2014-02-06 00:00:00	N	165.1	170.2		0		67						7010		3.9	N	3			N
624	F	O	O	1			3	29	33	17.9	35.14610054	17.9284	48.93005774	48.93005774		Y	2	74	1602	2013-05-16 00:00:00		0	42		2030	2030	2030	3	2014-07-30 00:00:00	N	152.4	175.3		0		29						7010		6.2	N	2			N
625	M	A	A1	1			3	69	38	32.7	29.06255813	32.3862	31.55173009	31.55173009		Y	1	3	1613	2013-06-19 00:00:00		0	54		2080		2060			Y	172.7	182.9		0		68						7010		7.7	N	3			N
626	M	O	O	1			3	50	21	29.3	22.78080728	29.9435	49.0851387	49.0851387		Y	2	11	1604	2013-05-21 00:00:00		1	32		2080	2080	2080			Y	170.2	162.6		0		49						7010		6.5	N	3			N
627	M	B	B	1			3	61	26	27.6	37.29123074	27.5652	46.22000132	46.22000132		Y	11	24	1613	2013-05-24 00:00:00		0	34		2040		2040				170.2	170.2		0		61						7010		5.2	Y	3			N
628	M	O	O	1			3	70	55	25	27.73909443	24.2288	45.90619446	45.90619446		Y	1	24	1604	2013-05-18 00:00:00		0	56		2060		2070			Y	165.1	163		0		70						7010		6.6	Y	3			N
629	F	O	O	1			3	61	51	22.6	43.29002741	27.8818	33.38345081	33.38345081		Y	23	68	1607	2013-05-31 00:00:00		0	21		2070	2080	2050			Y	170.2	165.1		0		59						7010		6.7	N	3			N
630	M	O	O	1			3	57	20	26.3	18.57053887	26.4466	41.75788976	41.75788976		Y	2	24	1605	2013-06-05 00:00:00		0	31		2040		2040			Y	182	172.7		0		57						7010		9.9	Y	3			N
631	F	A	A1	1	3	3	3	17	13	17.3	21.52782083	17.5079	38.98577895	38.98577895		Y	2	29	1602	2013-05-17 00:00:00		0	17		4040	2030	4040	3	2014-04-26 00:00:00	N	162.6	167.6		0		17						7010		7.2	N	3			N
632	M	O	O	1			3	57	37	28.1	30.97330349	27.7509	59.87800947	59.87800947		Y	2	3	403	2013-06-10 00:00:00		0	27		2060	2020	2050	3	2014-04-12 00:00:00	N	175	173		0		57						7010		4.5	N	1			N
633	F	A	O	2			3	54	21	25.7	26.5826507	27.6341	36.50557425	36.50557425		Y	2	26	1606	2013-05-20 00:00:00		0	13		2060	2080	2050			Y	160	172.5		0		54						7010		5.3	N	3			N
634	F	A	A	1			3	47	20	24.2	23.7962963	23.3364	41.90100731	41.90100731		Y	23	68	1557	2013-06-10 00:00:00		0	15		2050	2020	2020			Y	170.2	180		0		47						7010		3.7	N	1			N
635	F	O	O	1			3	21	36	16.6	23.74948248	16.644	0	0		Y	11	23	1557	2013-05-21 00:00:00		0	20		2020	2020	2020			Y	157.5	163		0		21						7010		5.1	N	2			N
636	M	O	O	1			3	64	23	30.1	23.65070317	30.1386	36.39013603	36.39013603		Y	3	98	1604	2013-06-14 00:00:00		0	58		2060		2060	999	2022-06-27 00:00:00	N	189.3	182.9		0		63						7010		5	N	3			N
637	M	O	O	1			3	30	26	15.2	25.18518519	15.662	35.11563867	35.11563867		Y	24	25	1602	2013-05-22 00:00:00		0	37		2080		2060			Y	172.7	180		0		29						7010		4.7	N	3			N
638	M	A	A1	1			3	60	19	23.9	22.30547056	28.2337	36.95350367	36.95350367		Y	23	24	1607	2013-05-15 00:00:00		0	22		2070		2050			Y	182.9	187		0		59						7010		7.1	N	3			N
639	F	A	A2	1			3	57	30	33.7	40.4058857	33.6568	70.38746904	70.38746904		Y	1	11	1613	2013-05-24 00:00:00	N	0	48	40	2040		2060	3	2021-04-28 00:00:00	N	160	154.9		0	N	57						7010	Y	2.2	N	3		127	N
640	F	A	A2	1			3	61	30	32.4	40.4058857	32.4876	34.88933661	34.88933661		Y	1	11	1613	2013-05-23 00:00:00	N	0	24		2040	2050	2040			Y	160	154.9		0	N	60						7010	N	2.7	N	3			N
641	M	A	A	1			3	71	18	28.7	25.92592593	30.2576	40.37117215	40.37117215		N	1	2	1604	2013-05-17 00:00:00		0	48		2070		2070			Y	172.7	180		0		71						7010		4.8	N	3			N
642	M	O	O	1			3	78	43	27.5	24.60322381	27.4671	38.89172596	38.89172596		Y	2	2	1604	2013-05-16 00:00:00	N	0	105	40	2030		2040			Y	175.3	160		0	N	78						7010	N	2.6	N	3		156	N
643	F	B	B	1			3	54	36	26	34.70099714	26.5798	30.56260311	30.56260311		Y	2	3	1607	2013-05-23 00:00:00		0	29		2070	2020	2070	999	2014-12-09 00:00:00	N	157.5	162.6		0		54						7010		5.6	N	3			N
644	M	O	O	1			3	65	18	23.9	20.62453105	27.4087	36.55862508	36.55862508		Y	2	11	1604	2013-05-28 00:00:00		0	59		2070		2040			Y	168.9	177.8		0		65						7010		4.1	N	3			N
645	M	A	A2	1			3	63	38	23.3	30.521262	23.3443	70.73059641	70.73059641		Y	24	68	1613	2013-06-04 00:00:00	Y	0	47	50	2030		2030			Y	162.6	162		0	Y	62						7010	Y	4	N	3			N
646	F	A	A1	1			3	69	52	29.6	24.54563869	29.5829	47.88627821	47.88627821		Y	1	11	1604	2013-05-31 00:00:00		0	73		2070		2070			Y	160	162.6		0		69						7010		5.3	Y	3			N
647	M	A	A1	1			3	61	16	26.1	19.65798921	25.8923	67.18379478	67.18379478		Y	2	33	1555	2013-07-13 00:00:00	U	0	48		2020	2020	2020	2	2013-07-13 00:00:00	N	185.4	185.4		0	U	61						7010	U	4.8	N	1			N
648	F	A1B	AB	1			3	58	19	27.4	24.59834319	28.084	34.35072653	34.35072653		Y	2	26	1607	2013-05-24 00:00:00		0	16		2050		2050			Y	167.6	180.3		0		58						7010		4.2	N	3			N
649	M	A	A1	1			3	69	60	21.1	24.09162558	21.1438	34.67411313	34.67411313		Y	2	30	1604	2013-05-17 00:00:00		0	88		2070		2050			Y	170.2	175.3		0		69						7010		3.5	N	3			N
650	F	O	O	1	1	996	3	18	42	21.4	23.08354226	19.0253	33.61792614	33.61792614		Y	2	31	1613	2013-05-20 00:00:00		0	16		4070	2080	2080	1	2013-05-10 00:00:00	N	155.5	162.6		0		16						7999		3.3	Y	3			N
651	M	O	O	1			3	61	61	26.6	24.67351874	26.6388	0	0		Y	30	33	1604	2013-05-27 00:00:00		0	34		2050	2050	2050	1	2013-05-27 00:00:00	N	180.3	177.8		0		61						7010		3.1	N	1			U
652	M	O	O	1			3	60	18	29.3	18.79446953	28.8104	94.71549609	94.71549609		Y	2	30	1604	2013-06-13 00:00:00		1	67		2030		2030			Y	162.6	170.2		0		59						7010		8.3	N	1			N
653	M	O	O	1			3	37	46	32.8	27.62313388	32.7755	32.26940044	32.26940044		Y	11	74	1601	2013-05-28 00:00:00		1	33		2070		2070	3	2023-06-28 00:00:00	N	180.3	170.2		0		37						7010		5.4	N	1			N
654	F	A	O	2			3	52	38	29.1	27.18002081	29.1213	38.84795554	38.84795554		Y	203	33	1604	2013-05-22 00:00:00		0	44		2060	2010	2060	3	2015-08-20 00:00:00	N	165.1	155		0		52						7010		5.9	N	3			N
655	M	A	O	2			3	55	22	18.3	22.49817385	18.4233	32.29276762	32.29276762		Y	2	3	1607	2013-05-28 00:00:00		0	20		2040	2010	2040			Y	177.8	185		0		55						7010		15	N	3			N
656	M	A	A	1			3	51	24	30.4	21.00022965	31.7085	41.41270817	41.41270817		Y	30	66	1604	2013-05-20 00:00:00		0	45		2060	2080	2050			Y	190	185.4		0		51						7010		5.3	N	3			N
657	M	B	B	1			3	61	50	18.2	38.98148148	19.058	33.5900088	33.5900088		Y	2	98	1607	2013-06-05 00:00:00		0	14		2070	2050	2060	3	2018-02-21 00:00:00	N	175.3	180		0		61						7010		3.4	N	3			N
658	F	A	A1	1	998		3	20	36	17.3	27.8058326	15.7914	36.80352712	36.80352712		Y	30	31	1602	2013-05-29 00:00:00		0	20		2070		2040	3	2019-06-07 00:00:00	N	162.6	178		0		18						7999		7.4	N	3			N
659	M	A	A1	1			3	58	48	29.8	32.23951774	30.2731	77.3143105	77.3143105		Y	30	74	1604	2013-06-04 00:00:00	U	0	37		2010		2010			Y	175.3	160		0	U	58						7010	Y	3.3	N	1			N
660	M	A1	A1	1			3	64	21	26.6	33.984375	26.7287	93.87019806	93.87019806		Y	3	11	1604	2013-05-30 00:00:00		0	63		2030	2010	2020			Y	175.3	160		0		64						7010		7.1	N	1			N
661	M	B	B	1			3	31	39	18.9	23.13437463	18.2457	34.56187585	34.56187585		N	2	29	1602	2013-05-28 00:00:00		0	31		2070		2080				172.7	170.2		0		30						7010		3.1	N	3			N
662	M	A	A1	1			3	49	58	27.4	25.01347776	27.4572	63.33825891	63.33825891		Y	26	36	1614	2013-06-06 00:00:00	N	0	37	33	2040	2020	2040	3	2016-06-23 00:00:00	N	177.8	162.6		0	N	49						7010	N	5.5	N	3			N
663	M	O	O	1			3	66	46	27.7	27.26928418	27.5207	48.80450898	48.80450898		Y	2	24	1604	2013-06-11 00:00:00		0	43		2060	2010	2050			Y	173	178		0		66						7010		2	N	3			N
664	M	O	O	1			3	62	46	19.3	23.36842603	20.0471	35.18874917	35.18874917		Y	2	3	1607	2013-06-04 00:00:00		0	18		2060		2070			Y	169	180.3		0		62						7010		2.6	Y	1			N
665	M	A	O	2	996	996	3	0	2	15.8	17.25163593	16.4847	36.304465	36.304465		Y	2	98	1606	2013-10-22 00:00:00		0			996	4080	996			Y	73	82		0		0						7999		5.8	N	2			N
666	F	A	A1	1			3	61	39	23.5	26.14266938	23.5482	59.56283121	59.56283121		Y	33	68	1613	2013-05-21 00:00:00		0	52		2050		2040			Y	162	175.3		0		61						7010		4.1	N	3			N
667	F	B	B	1			3	48	22	29.6	24.96494648	29.3517	32.3712312	32.3712312		Y	2	2	1611	2013-05-21 00:00:00		0	50		2060		2060			Y	162	171		0		48						7010		2.8	Y	3			N
668	M	B	B	1			3	64	22	31.6	24.96494648	33.8172	31.58243246	31.58243246		Y	2	2	1607	2013-05-23 00:00:00		0	31		2050		2070			Y	180	171		0		64						7010		6.2	N	3			N
669	F	A	A2	1			3	57	48	23.6	39.71862596	23.0514	0	0		Y	23	68	1607	2013-05-23 00:00:00		0	30		2060	2040	2020	3	2017-03-31 00:00:00	N	154.9	175.3		0		56						7010		2.9	N	2			N
670	F	O	O	1			3	72	48	27.3	42.07612457	27.5173	46.3700753	46.3700753		Y	30	34	1604	2013-05-20 00:00:00		0	55		2040	998	2040			Y	152.4	170		0		72						7010		6.6	Y	3			N
671	F	O	O	1			3	65	48	24.8	42.07612457	24.8658	52.86865012	52.86865012		Y	30	34	1604	2013-05-20 00:00:00		0	50		2040		2040			Y	172.7	170		0		65						7010		5.6	N	3			N
672	M	A	A1	1			3	67	20	21.8	26.22874136	21.5604	36.09337406	36.09337406		Y	3	24	1607	2013-05-25 00:00:00		0	44		2060	998	2040			Y	174	173		0		67						7010		8.6	N	3			N
673	M	A	A1	1			1	65	25	32.4	27.53148157	32.414	31.60627917	31.60627917		Y	30	74	1607	2013-06-01 00:00:00		0	30		2060	2060	2060	2	2013-06-01 00:00:00	N	182.9	182.9		0		65						7010		3.9	N	3			N
674	M	A	A	1			3	60	16	28	25.16598186	29.708	58.39199401	58.39199401		Y	3	29	1604	2013-06-01 00:00:00		0	43		2060	2020	2060			Y	177.8	175.3		0		60						7010		3.1	N	3			N
675	M	A	A1	1			3	74	36	31	24.92987833	31.0178	43.81519283	43.81519283		Y	3	31	1608	2013-05-28 00:00:00		0	23		2020		2010			Y	172.7	170.2		0		74						7010		3.4	N	1			N
676	F	A1	A1	1			3	70	15	20	16.65042393	18.7058	42.90632407	42.90632407		Y	2	74	1604	2013-06-06 00:00:00		0	31		2050		2040			Y	154.9	162.6		0		70						7010		3.3	N	3			N
677	M	A	A2	1			3	66	45	23.3	25.22194394	26.6806	33.04390147	33.04390147		Y	1	24	1607	2013-05-24 00:00:00		0	21		2060		2060			Y	188	198.1		0		65						7010		3.5	Y	3			N
678	M	O	O	1			3	64	34	21.9	24.9898459	21.8557	32.67039286	32.67039286		Y	2	11	1608	2013-06-15 00:00:00	U	0	20		2050		2050			Y	175.3	177.8		0	U	63						7010	U	3.5	N	3			N
679	M	A	A	1			3	63	20	22.7	21.95247934	23.8183	36.96390142	36.96390142		Y	1	68	1604	2013-05-30 00:00:00		0	39		2040		2040			Y	177	176		0		63						7010		4	N	3			N
680	M	B	B	1			3	58	17	31.7	27.05107683	31.7496	39.06224833	39.06224833		Y	23	98	1604	2013-05-27 00:00:00		0	39		2060		2050			Y	175.3	167.6		0		58						7010		6.6	N	3			N
681	F	O	O	1			3	61	21	25.1	30.46113424	25.6061	0	0		Y	1	2	1605	2013-05-25 00:00:00		0	33		2060		2060			Y	157.5	160		0		61						7010		2.8	N	3			N
682	M	O	O	1			3	64	24	25.2	27.50777107	24.9492	33.6426215	33.6426215		Y	2	24	1607	2013-05-25 00:00:00		0	16		2080	2090	2080			Y	185.4	182.9		0		64						7010		6.2	N	3			N
683	F	O	O	1			3	64	57	22.9	31.06817737	25.4153	36.40164334	36.40164334		Y	34	69	1604	2013-06-04 00:00:00		0	61		2070		2060			Y	162.6	162.6		0		62						7010		4.9	N	3			N
684	F	O	O	1			3	58	23	21.3	32.32273131	21.3051	33.7832701	33.7832701		Y	3	33	1607	2013-06-05 00:00:00	N	0	18		2040		2030			Y	167.6	190.5		0	N	58						7010	N	4.1	N	3			N
685	F	A	A1	1			3	54	55	27.6	25.67659928	27.6353	35.10261239	35.10261239		Y	1	29	1606	2013-05-25 00:00:00		0	24		2060		2060			Y	162.6	165.1		0		54						7010		4.1	N	3			N
686	M	O	O	1			3	70	23	28.6	26.7831418	27.3688	35.69938466	35.69938466		Y	11	24	1604	2013-05-18 00:00:00		0	61		2050		2040			Y	172.7	172.7		0		70						7010		3.3	N	3			N
687	M	O	O	1			3	58	23	31	26.7831418	31.6375	33.53236922	33.53236922		Y	11	24	1604	2013-05-31 00:00:00	U	0	65		2040		2040			Y	170.2	172.7		0	U	58						7010	N	4.4	N	3			N
688	M	O	O	1			1	62	18	22.9	19.53542322	24.4074	34.0318946	34.0318946		Y	2	32	1607	2013-05-30 00:00:00	U	0	25		2060	2080	2040			Y	182.9	181		0	U	61						7010	U	2.4	N	3			N
689	M	O	O	1			3	59	39	28.7	22.2401102	28.452	37.63774122	37.63774122		Y	30	68	1604	2013-06-03 00:00:00		0	69		2060		2050			Y	180.3	170.2		0		59						7010		3.8	N	2			N
690	F	B	B	1			3	53	30	21.5	36.29483843	21.8733	31.05476441	31.05476441		Y	3	36	1607	2013-06-04 00:00:00		0	27		2040		2060			Y	152.4	167.6		0		52						7010		4.9	N	3			N
691	M	O	O	1			3	57	31	36.8	24.8015873	35.9401	40.66797258	40.66797258		Y	2	31	1553	2013-08-16 00:00:00		0	45		2030	2010	2020			Y	182.8	168		0		57						7010		5.6	N	1			N
692	M	O	O	1			3	55	48	29.6	37.56257292	29.9055	90.55261852	90.55261852		Y	23	68	1604	2013-05-29 00:00:00		0	50		2020		2020			Y	175.3	163		0		55						7010		6.8	N	1			N
693	M	A	A1	1			3	46	21	19.9	25.833385	19.6402	32.14126863	32.14126863		N	1	2	1606	2013-05-29 00:00:00	N	0	12		2070		2080			Y	175.3	182.9		0	N	45						7010	N	4.2	N	3			N
694	F	O	O	1			3	54	25	29.5	25.18626735	29.2876	32.65793146	32.65793146		Y	1	2	1607	2013-08-01 00:00:00		0	17		2060		2060			Y	165.1	185		0		51						7010		3.8	N	3			N
695	M	A	O	2			3	57	25	23.4	25.18626735	24.6318	32.54166862	32.54166862		Y	1	2	1604	2013-06-21 00:00:00		0	69		2070		2060			Y	177.8	185		0		57						7010		4.4	N	3			N
696	F	AB	A1B	1			3	63	17	28.8	26.5450485	28.7743	34.06128561	34.06128561		Y	2	3	1607	2013-07-03 00:00:00		0	26		2060		2060			Y	157.5	167.6		0		63						7010		5.9	N	3			N
697	F	A	O	2			3	71	40	21.6	19.05197378	21.0784	59.91510397	59.91510397		Y	11	24	1604	2013-06-07 00:00:00		0	54		2060		2020			Y	165.1	162		0		71						7010		3.8	N	1			N
698	F	A	A1	1			3	70	17	23.4	23.18367347	23.7882	35.65181065	35.65181065		Y	3	11	420	2013-06-06 00:00:00		0	52		2060		2070			Y	167.6	175		0		69						7010		3.6	N	3			N
699	F	B	B	1			3	64	24	24.6	37.08503511	24.563	34.04715978	34.04715978		Y	24	30	1607	2013-05-31 00:00:00		0	19		2060		2060			Y	154.9	162.6		0		64						7010		6.8	N	2			N
700	F	O	O	1			3	51	22	25.1	23.02822696	24.856	39.07231403	39.07231403		Y	2	3	1604	2013-05-24 00:00:00		0	34		2040		2040	1	2020-11-28 00:00:00	N	167.6	160		0		50						7010		8.1	N	3			N
701	M	O	O	1			3	64	16	23.4	20.47498965	28.7154	37.889295	37.889295		Y	1	24	1604	2013-06-12 00:00:00	U	1	54		2030	2020	2030			Y	157.5	163		0	U	63						7010	U	4.6	N	3			N
702	F	B	B	1			3	63	17	24.8	18.60576205	26.5604	32.77391872	32.77391872			2	68	1607	2013-05-24 00:00:00		0	26		2060		2050			Y	152.4	144.8		0		63						7010		5.7	N	3			Y
703	M	A	A	1			1	43	50	19.3	29.23783287	20.2112	44.18280665	44.18280665		Y	2	26	1613	2013-06-25 00:00:00		1	36		2070		2010			Y	167	165		0		42						7010		6.5	Y	1			N
704	M	O	O	1			1	55	68	25.5	27.33691534	26.7775	62.04792753	62.04792753		Y	1	26	1604	2014-01-06 00:00:00		0	32		2050		2030			Y	171	160		0		55						7010		5.8	N	3			N
705	M	A	A2	1			3	63	31	23.9	35.49855716	23.8696	0	0		Y	3	33	1604	2013-05-28 00:00:00		0	45		2070		2070	999	2019-12-12 00:00:00	N	182.9	172.7		0		63						7010		5.2	Y	3			N
706	F	O	O	1			3	58	57	30.6	32.11195241	28.1918	43.32217887	43.32217887		Y	1	2	1613	2013-07-23 00:00:00		0	41		2070	2020	2050	999	2013-07-23 00:00:00	N	165.1	172		0		56						7010		8	N	3			N
707	M	O	O	1			3	75	62	27.3	21.97519188	25.8066	36.75799675	36.75799675		Y	1	26	1604	2013-06-08 00:00:00		0	71		2040		2040	999	2018-09-24 00:00:00	N	182.9	165.1		0		75						7010		5.4	N	3			N
708	M	O	O	1			3	67	62	25.5	21.97519188	25.5179	38.14246478	38.14246478		Y	1	26	1604	2013-06-14 00:00:00		0	60		2040		2040			Y	175.3	165.1		0		67						7010		7.1	N	3			N
709	F	AB	A1B	1			3	58	64	18.3	42.62137478	18.29	58.5317081	58.5317081		Y	2	26	413	2013-06-01 00:00:00		0	15		2060	2020	2060	3	2016-06-11 00:00:00	N	157.5	158		0		58						7010		5.4	N	3			N
710	M	A	O	2			3	63	53	16.6	28.50849743	16.5968	37.950667	37.950667		Y	2	3	1607	2013-06-01 00:00:00		0	14		2050		2050			Y	180.3	160		0		63						7010		4.3	N	3			N
711	F	O	O	1	3	3	3	13	20	16.3	33.79447442	16.2722	64.47642225	64.47642225			2	98	1602	2013-05-29 00:00:00		0	38		4010	2100	4010			Y	130	157		0		13						7010		6	N	1			N
712	M	A	A	1			3	55	53	20.7	28.9750632	21.2998	33.22310878	33.22310878		Y	2	30	1607	2013-05-31 00:00:00		0	18		2070	2080	2040			Y	165	175.3		0		55						7010		7.3	N	3			N
713	M	A	A1	1			3	21	19	19.7	24.7427506	19.7343	42.48377805	42.48377805		Y	3	26	1602	2013-05-29 00:00:00		0	16		2050	998	2050	999	2014-01-02 00:00:00	N	170.2	175.3		0		21						7010		4.1	N	3			N
714	F	O	O	1			3	61	55	24.7	31.05306122	24.6479	37.08387245	37.08387245		Y	2	23	1607	2013-06-04 00:00:00		0	16		2070		2070				170.2	175		0		61						7010		4.3	N	3			N
715	M	A	A1	1			3	63	36	27.3	32.58169782	27.3223	48.45069503	48.45069503		Y	2	29	1604	2013-09-06 00:00:00		0	28		2040		2040	999	2019-08-21 00:00:00	N	180.3	177.8		0		63						7010		7.4	N	3			N
716	M	O	O	1			3	58	34	25.4	25.0284055	26.0916	37.70323158	37.70323158		Y	3	11	1604	2013-07-18 00:00:00	N	0	32	40	2040	2030	2040			Y	179	178		0	N	58						7010	Y	6.5	N	3		33	Y
717	F	O	O	1			3	28	15	19.7	26.71636203	17.2506	36.27984793	36.27984793		Y	2	3	1602	2013-06-19 00:00:00		0	25		2060		2060			Y	162.6	162.6		0		27						7010		1.6	N	1			N
718	F	B	B	1			1	69	24	27.3	22.33875436	27.3196	90.35125022	90.35125022		Y	24	68	1613	2013-06-20 00:00:00	U	0	51		2020	2010	2010			Y	175.3	157.5		0	U	69						7010	Y	2.2	N	1			N
719	F	A	O	2			3	71	21	22.4	22.26376185	20.7254	42.84614298	42.84614298		Y	3	25	1604	2013-05-31 00:00:00		0	46		2050		2050			Y	160	149.9		0		71						7010		5.8	N	3			N
720	M	O	O	1			3	61	34	22.8	16.50601915	23.5313	34.54696377	34.54696377		Y	11	33	303	2013-06-03 00:00:00		0	24		2050		2040			Y	177.8	175.3		0		61						7010		4.3	Y	3			N
721	M	O	O	1			3	25	22	22.1	26.89011952	21.4533	61.8281803	61.8281803		Y	24	31	1602	2013-06-10 00:00:00		0			2020	998	2020			Y	170	188		0		25						7010		11	N	1			N
722	F	O	O	1			3	69	18	29.8	19.98569762	29.9235	32.08992983	32.08992983		Y	30	68	1604	2013-05-31 00:00:00		0	78		2070		2070			Y	163.8	163		0		69						7010		2.5	Y	3			N
723	F	O	O	1			3	55	22	28.7	21.9755102	26.2925	32.08954647	32.08954647		Y	30	31	1607	2013-05-31 00:00:00		0	14		2040	2010	2040			Y	162.6	175		0		53						7010		4.1	N	3			N
724	M	A	A1	1			3	52	22	22.4	24.86331503	23.4931	66.19118676	66.19118676		Y	1	98	1604	2013-05-29 00:00:00		0	53		2050		2050			Y	170.2	177.8		0		52						7010		5.3	N	3			N
725	F	O	O	1			3	71	48	24.9	18.32986318	22.8369	43.86728503	43.86728503		Y	2	24	1604	2013-06-13 00:00:00		0			2040		2010			Y	154	164		0		70						7010		5.8	N	1			N
726	F	O	O	1			3	54	37	27.8	20.2734375	27.0012	94.91281737	94.91281737		Y	1	1	1604	2013-07-05 00:00:00		1	30		2020	2040	2020	3	2016-06-19 00:00:00	N	165.1	160		0		54						7010		3.7	N	2			N
727	M	O	O	1			3	67	16	18.7	20.08769222	18.6961	32.66399985	32.66399985		Y	1	98	1607	2013-06-02 00:00:00		0	20		2070		2040			Y	165	177.8		0		67						7010		4.8	N	3			N
728	M	B	B	1			3	63	51	27.8	32	29.4973	41.85056065	41.85056065		Y	3	98	1604	2013-05-31 00:00:00		0	76		2060	998	2040			Y	172.7	175		0		63						7010		4.1	N	2			N
729	M	O	O	1			3	65	59	30.4	28.49558744	32.0781	32.22815823	32.22815823		Y	3	98	1607	2013-06-05 00:00:00		0	14		2050		2060			Y	180.3	195.6		0		62						7010		8.5	N	3			N
730	M	A	A1	1			3	52	41	28.1	26.62179528	29.0411	0	0		Y	2	29	1604	2013-05-31 00:00:00		0	44		2070		2070			Y	172.7	170.2		0		51						7010		3.6	N	3			N
731	M	O	O	1			1	60	45	30.6	21.49826785	30.5684	39.74034719	39.74034719		Y	33	98	1613	2013-06-20 00:00:00	U	1	37		2030		2030			Y	175.3	165.1		0	U	60						7010	U	2.5	N	3			N
732	F	A	A1	1			3	54	29	20.3	33.85850082	21.0336	36.98797904	36.98797904		Y	1	24	1601	2013-06-06 00:00:00		0	68		2060		2060			Y	158	175.3		0		54						7010		4.7	N	3			N
733	M	A	A1	1			3	66	42	29.2	32.09795918	29.1594	51.7494211	51.7494211		Y	11	24	1604	2013-06-20 00:00:00		0	60		2070		2070			Y	182.9	175		0		66						7010		7	N	3			N
734	M	AB	A1	2			3	60	73	18.4	28.92653745	18.3544	32.05849278	32.05849278		Y	2	3	1607	2013-06-05 00:00:00		0	21		2040		2040	3	2019-08-03 00:00:00	N	182.9	177.8		0		60						7010		7.4	N	3			N
735	F	O	O	1			3	47	17	18.7	26.44628099	19.1974	38.59394883	38.59394883		Y	2	74	1605	2013-06-10 00:00:00		0	49		2070		2050			Y	175	165		0		47						7010		4.7	N	3			N
736	M	O	O	1			3	50	24	26.5	28.40550436	26.5446	49.696347	49.696347		N	24	31	1604	2013-06-06 00:00:00		1	20		2070		2060			Y	177.8	178		0		50						7010		7.3	N	3			N
737	F	O	O	1			3	56	10	23.8	16.40903686	28.5136	39.8656896	39.8656896		Y	11	68	1613	2013-06-11 00:00:00	N	0	59	30	2060		2020			Y	153.6	145		0	N	56						7010	N	5.9	N	2			N
738	F	O	O	1			3	57	51	23.1	25.97006958	22.0156	48.86306959	48.86306959		N	2	24	1605	2013-06-13 00:00:00	N	0	31		2020	2040	2020			Y	165.1	160		0	N	56						7010	N	4	Y	2		80	N
739	M	A	A1	1			3	58	34	28.6	20.92982581	28.5916	34.36336257	34.36336257		Y	24	98	1613	2013-05-31 00:00:00		0	65		2070		2070			Y	180.3	182.9		0		58						7010		6	N	3			N
740	F	B	B	1			3	61	40	24.5	31.00091827	28.4155	49.26254522	49.26254522		Y	2	33	1604	2013-06-04 00:00:00		0	52		2080		2050	3	2019-01-07 00:00:00	N	170	165		0		61						7010		5.3	N	3			N
741	M	O	O	1			3	25	43	21.6	20.98233076	22.9731	32.82245723	32.82245723		Y	2	24	1601	2013-06-19 00:00:00		0	46		2060		2030			Y	167.6	167.6		0		24						7010		8.6	N	2			N
742	M	A	O	2			3	51	12	27.3	17.40015734	26.6314	56.87210507	56.87210507		Y	11	31	1604	2013-06-03 00:00:00	N	0	35		2030		2020			Y	167.6	147		0	N	51						7010	N	3.8	N	1			N
743	F	A	A1	1			3	34	43	19.9	20.35892744	19.9201	39.35948235	39.35948235		Y	1	2	1557	2013-06-08 00:00:00		0	18		2050	2090	2040			Y	152.4	162.6		0		34						7010		2.7	N	3			N
744	M	A	A1	1			3	57	46	22.8	22.63089926	23.7661	49.31405468	49.31405468		Y	2	2	1604	2013-07-25 00:00:00		0	47		2060		2040			Y	175.3	167.6		0		56						7010		5.3	N	3			N
745	M	A	A	1			3	56	47	26	28.84444444	26.0397	40.06216484	40.06216484		Y	11	31	1604	2013-06-14 00:00:00		0	56		2060		2060			Y	182.9	150		0		56						7010		7	N	3			N
746	M	O	O	1			2	56	50	23.9	24.83673606	27.1758	89.99002475	89.99002475		Y	11	32	1599	2013-07-06 00:00:00		0	38		2020	2020	2020	3	2013-12-28 00:00:00	N	177.8	165.1		0		56						7010		9.1	N	1			N
747	M	O	O	1			3	53	39	23.1	23.13437463	24.9169	32.5343726	32.5343726		Y	24	29	1605	2013-06-13 00:00:00		0	56		2080		2080			Y	180.3	170.2		0		52						7010		3.6	N	3			N
748	F	A	A	1	1	1	3	16	48	30.2	59.06520689	33.4375	74.05654272	74.05654272		Y	3	33	402	2013-06-24 00:00:00		0			4040	2090	4010			Y	160	165.1		0		16						7010		9	N	1			N
749	M	O	O	1			3	54	24	28.2	21.24117966	27.2166	33.43817204	33.43817204		Y	24	68	1604	2013-06-12 00:00:00		0	76		2040		2040		2023-04-03 00:00:00	N	172.7	185.4		0		54						7010		4.8	N	3			N
750	F	B	O	2	2	3	3	9	21	15.2		15.3858	31.93665453	31.93665453			1	3	1613	2013-07-27 00:00:00		0			4060	4010	4080	3	2021-07-14 00:00:00	N	125.3	119.4		0		8						7010		5.5	N	3			N
751	F	O	O	1			3	74	44	34.1	20.0617284	34.1136	35.9723641	35.9723641		Y	3	68	1604	2013-06-12 00:00:00	U	0	81		2040	2020	2040			Y	165.1	180		0	U	74						7010	N	3.2	N	3			N
752	M	A	A1	1			3	62	54	27.3	23.06531679	29.029	39.04236686	39.04236686		Y	1	2	1604	2013-06-05 00:00:00	N	1	53	40	2060		2070			Y	177.8	170.2		0	N	62						7010	N	5.5	N	3		130	N
753	F	O	O	1			3	53	28	30.1	38.62222222	29.7586	36.9992733	36.9992733		Y	1	33	420	2013-06-10 00:00:00		0	32		2070	2060	2070	3	2016-02-16 00:00:00	N	149.9	150		0		52						7010		6	N	3			N
754	M	O	O	1			3	57	17	29.1	28.99459524	29.153	41.99318054	41.99318054		Y	3	68	1604	2013-06-05 00:00:00		0	45		2060		2060			Y	167.6	183		0		57						7010		5	N	3			N
755	M	A1	A	1			3	59	52	25.8	22.59531608	25.8645	38.8142132	38.8142132		Y	23	32	1604	2013-06-27 00:00:00		0	54		2080	2020	2070	3	2017-11-17 00:00:00	N	167	167.6		0		59						7010		5.9	N	1			N
756	M	O	O	1			3	55	28	26.3	21.3139579	26.3203	33.65980232	33.65980232		Y	1	32	1606	2013-06-14 00:00:00		0	11		2070		2070			Y	188	188		0		55						7010		3.4	Y	3			N
757	M	O	O	1			3	56	38	26.2	31.0957412	24.4699	34.62561332	34.62561332		Y	2	3	1607	2013-07-10 00:00:00		0	18		2040	2010	2040			Y	165.1	182.9		0		56						7010		5.1	N	3			N
758	M	A	A1	1			3	52	18	19	27.13141179	18.3642	72.040013	72.040013		N	30	30	1604	2013-07-19 00:00:00		0	20		2050		2020			Y	183	177		0		52						7010		7.1	N	1			N
759	M	O	O	1			3	62	32	19.4	20.61779272	19.4699	41.99748577	41.99748577		Y	1	2	1604	2013-12-28 00:00:00		0	48		2080		2080	1	2013-12-28 00:00:00	N	180.3	165.1		0		62						7010		4.2	N	3			N
760	M	A	A1	1			3	64	20	24	25.44318567	27.2885	37.62161919	37.62161919			2	11	1604	2013-07-05 00:00:00		0	77		2060		2060				180	163		0		63						7010		3.1	N	3			N
761	F	O	O	1			3	42	55	22.8	24.80900257	24.433	40.84307215	40.84307215		Y	1	2	999	2013-09-16 00:00:00		0	62		2080		2070			Y	168	175.3		0		39						7010		6.4	N	3			N
762	F	O	O	1			3	63	50	22.9	30.11937557	22.8625	41.64011626	41.64011626		N	1	33	420	2013-07-09 00:00:00		0	38		2070		2080			Y	157.5	165		0		63						7010		5	N	3			N
763	M	O	O	1			1	69	50	29	30.11937557	28.6618	42.54959246	42.54959246		Y	1	33	1604	2013-07-11 00:00:00	N	0	57		2070		2070			Y	170.2	165		0	N	69						7010	N	7	N	3		111	N
764	M	A	A1	1			3	71	19	24	23.0400202	24.9026	43.07310347	43.07310347		N	30	98	1605	2013-09-05 00:00:00	Y	0	35	90	2060	2010	2020	3	2016-09-19 00:00:00	N	170.2	178		0	N	71						7010	Y	5	N	2		408	N
765	F	O	O	1			3	61	59	26.5	27.13688886	27.7177	37.09764947	37.09764947		Y	2	11	1604	2013-07-15 00:00:00		0	37		2060		2060			Y	170	163		0		61						7010		5.3	N	3			N
766	F	A	A	1			3	27	34	18.9	27.17310162	20.9912	32.95883395	32.95883395		Y	2	24	1557	2013-07-17 00:00:00		0	19		2040		2040		2023-06-06 00:00:00	N	160	183		0		27						7010		11	N	3			N
767	M	A	A	1			3	61	54	28	32.03535078	30.7122	34.55073942	34.55073942		Y	1	2	1613	2013-07-26 00:00:00	N	0	58	40	2070	2060	2060			Y	175.3	175.3		0	N	60						7010	Y	5.5	N	3		96	N
768	M	O	O	1			3	60	56	32.4	29.44675788	32.4206	37.278004	37.278004		Y	1	24	420	2013-07-22 00:00:00		1	45		2080		2040			Y	170.2	164		0		60						7010		5.8	N	3			N
769	M	O	O	1			3	38	48	23.1	20.71569381	30.3437	56.14533517	56.14533517		Y	2	30	1602	2013-07-13 00:00:00		0	20		2010	2010	2020			Y	167.6	173		0		38						7010		4	N	2			N
770	M	O	O	1			3	59	42	24.2	24.22145329	28.1519	37.12685827	37.12685827		Y	1	29	1604	2014-02-26 00:00:00	Y	0	54	40	2080	2020	2040			Y	193	170		0	Y	58						7010	Y	7.9	N	3		359	N
771	M	A	A2	1			3	48	47	26.2	24.30849769	27.6727	32.5856562	32.5856562		Y	29	30	1604	2013-07-10 00:00:00		0	34		998		2070			Y	176.2	182.9		0		46						7010		6.4	N	3			N
772	M	O	O	1			3	62	26	32.8	23.76606308	32.8424	33.63323558	33.63323558		Y	2	98	1607	2013-08-09 00:00:00		0	13		2060	2020	2060			Y	172.7	175.3		0		62						7010		8.1	N	3			N
773	F	O	O	1			1	60	43	26.5	25.45454546	27.6125	45.68599994	45.68599994		Y	24	98	420	2013-07-22 00:00:00		0	41		2060	2080	2050			Y	167.6	165		0		60						7010		5.2	N	3			N
774	F	O	O	1			3	43	55	22.3	23.4375	22.3198	35.72988901	35.72988901		N	2	31	1608	2013-07-21 00:00:00		0	27		2070		2050			Y	160	160		0		43						7010		4.3	N	3			N
775	M	O	O	1			3	34	44	15.2	20.90238586	15.4902	41.33289293	41.33289293		Y	1	2	1612	2014-03-17 00:00:00		0	16		2030	998	2030			Y	180.3	183		0		34						7999		5.7	N	2			N
776	F	A	A1	1			3	56	41	24.8	29.9709312	24.9611	34.07599959	34.07599959		Y	23	34	1607	2013-06-13 00:00:00		0	23		2040	998	2040			Y	165.1	173		0		55						7010		6	N	3			N
777	F	A	A1	1			3	55	36	26.3	27.49387755	25.392	50.57482243	50.57482243		Y	24	30	1604	2013-06-10 00:00:00		0	35		2040		2040			Y	165.1	175		0		55						7010		4.9	N	3			N
778	F	A	A1	1			3	60	22	25.4	22.11833455	26.9676	85.37536079	85.37536079		Y	2	3	420	2013-07-08 00:00:00		0	16		2050	2050	2010	3	2015-09-25 00:00:00	N	160	185		0		60						7010		5	N	1			N
779	M	O	O	1			3	19	21	20.3	21.31924679	21.0325	36.85076914	36.85076914		Y	2	3	1602	2013-06-17 00:00:00		0	16		2040		2040			Y	172.7	172.7		0		19						7010		5.1	N	3			N
780	M	A	A2	1			3	56	24	20.4	36.93946213	23.3323	31.02818984	31.02818984		Y	2	3	1606	2013-07-01 00:00:00		0	16		2080		2040			Y	177.8	185.4		0		53						7010		5	N	3			Y
781	M	B	B	1			3	66	31	26.4	26.3958034	26.351	31.37863261	31.37863261		Y	1	24	1607	2013-06-21 00:00:00		0	19		2060	998	2060	3	2015-12-20 00:00:00	N	175	173		0		66						7010		6.2	N	3			N
782	M	B	B	1			3	72	31	26.5	26.3958034	29.3452	30.76938137	30.76938137		N	1	24	1604	2013-06-17 00:00:00		0	35		2070	998	2080			Y	172.7	173		0		68						7010		3.8	N	3			N
783	M	O	O	1			3	58	44	20.5	35.57136021	20.8254	76.58446693	76.58446693		Y	1	66	1604	2013-06-14 00:00:00		0	51		2030	998	2020	999	2017-01-22 00:00:00	N	170.2	162.6		0		58						7010		6.6	N	1			N
784	M	A	A	1	3	998	3	15	51	18.9	40.38062284	18.8797	51.09692839	51.09692839			2	30	417	2013-08-06 00:00:00		1	16		4030	4020	4050	3	2015-04-16 00:00:00	N	165	170		0		15						7010		4.8	N	1			N
785	F	A	A	1			3	27	17	24.7	23.88844098	25.5811	38.14041838	38.14041838		Y	3	68	1602	2013-06-17 00:00:00		0	26		2080	2020	2030	999	2015-04-17 00:00:00	N	168	183		0		27						7010		5.1	N	2			N
786	F	O	O	1	998	3	3	18	19		27.30084585	13.9393	91.65991587	91.65991587		Y	36	98	1557	2013-06-26 00:00:00		0	21		2010	2010	2010	999	2013-10-17 00:00:00	N	170.2	178		0		18						7010		4.7	N	1			N
787	M	A1	A	1			3	71	25	23.2	31.63271633	23.2388	88.53587723	88.53587723		Y	2	3	1604	2013-06-26 00:00:00		0	36		2050		2030			Y	188	177.8		0		71						7010		5.1	N	2			N
788	F	A	A	1			3	53	13	19	20.00656932	20.8915	30.67382536	30.67382536		Y	1	3	420	2013-06-18 00:00:00		0	27		2040	2060	2030	999	2016-09-22 00:00:00	N	170	183		0		53						7010		5.1	N	2			N
789	F	A	A	1			2	57	39	30.1	22.15091492	29.8603	37.08027274	37.08027274		Y	3	80	1604	2013-08-10 00:00:00		0	64		2080		2080			Y	177.8	175.3		0		55						7010		8	N	3			N
790	M	B	B	1			3	62	69	29.6	29.38475666	27.8378	36.88964563	36.88964563		Y	11	24	1604	2013-06-21 00:00:00		0	57		2040	2020	2040			Y	180.3	165		0		62						7010		6.1	N	3			N
791	M	AB	O	2			3	66	46	27.6	28.82791233	28.2857	46.70509443	46.70509443		Y	1	2	1604	2013-06-15 00:00:00		0	56		2070	2020	2040			Y	170.2	172.7		0		66						7010		13	N	3			N
792	M	O	O	1			3	70	46	22.9	28.82791233	25.5442	32.22659208	32.22659208		Y	1	2	1607	2013-06-18 00:00:00		0	25		2080		2040	999	2022-07-14 00:00:00	N	178	172.7		0		70						7010		11	Y	3			N
793	M	O	O	1			3	69	24	30.4	23.4796638	30.4187	33.23935484	33.23935484		N	31	33	1604	2013-06-18 00:00:00		0	79		2070	2080	2060			Y	177.8	170.2		0		69						7010		3.5	N	3			N
794	F	O	O	1			3	49	23	24.3	20.78291354	25.8627	37.07849029	37.07849029		Y	2	98	1557	2013-06-11 00:00:00	U	0	24		2050	2020	2040			Y	160	172.7		0	U	49						7010	U	2	N	3			N
795	F	O	O	1			3	70	23	20	20.78291354	20.0169	65.12813617	65.12813617		Y	2	98	1556	2013-06-17 00:00:00		0	30		2020	2050	2010			Y	160	172.7		0		70						7010		1.8	N	1			N
796	M	O	O	1			3	59	37	25.9	34.15772403	27.7213	35.1700163	35.1700163		Y	1	32	1604	2013-06-20 00:00:00		0			2080		2010			Y	177.8	172.7		0		59						7999		8	N	1			N
797	F	O	O	1			3	63	25	15.9	23.70612245	17.2282	37.97570331	37.97570331		Y	2	23	1611	2013-06-18 00:00:00		0	17		2060	2010	2060			Y	170.2	175		0		61						7010		3.3	N	3			N
798	F	AB	B	2			3	65	35	24.7	29.29845422	26.3377	56.08094137	56.08094137		Y	2	98	1604	2013-07-08 00:00:00		0	65		2080		2060			Y	157.5	145		0		65						7010		6	N	3			N
799	F	A	A1	1			3	67	54	23.6	19.64695698	23.8095	35.87438107	35.87438107		Y	1	2	1604	2013-06-18 00:00:00		0	36		2070		2060			Y	167.6	163		0		66						7010		3.7	N	3			N
800	M	A	A1	1			3	64	53	17.4	24.02958908	19.2245	32.99720991	32.99720991		Y	2	25	1607	2013-06-10 00:00:00	U	0	23		2060		2040			Y	162.6	162.6		0	U	63						7010	U	4.9	N	3			N
801	M	A	A1	1			3	54	53	20.5	24.02958908	21.5261	36.07481407	36.07481407		N	2	25	1604	2013-06-12 00:00:00		0	32		2070		2060			Y	178	162.6		0		53						7010		7.3	N	3			N
802	F	O	O	1			3	56	12	25.3	25.067994	25.3312	38.59054174	38.59054174		Y	1	29	1604	2013-06-19 00:00:00		0	97		2050		2050			Y	160	170.2		0		56						7010		3.6	N	3			N
803	M	O	O	1			3	67	49	23.1	30.8650519	25.2531	73.9792331	73.9792331		Y	23	74	1613	2013-06-17 00:00:00		0	64		2040		2040			Y	177.8	170		0		67						7010		6	N	3			N
804	F	A	A1	1			3	56	37	31.9	24.00548697	32.6158	87.84709281	87.84709281		Y	3	29	1604	2013-06-15 00:00:00	U	0	43		2050		2030			Y	165.1	162		0	U	56						7010	U	3.3	N	3			N
805	F	A	A1	1			3	63	37	22.1	24.00548697	25.5078	46.97724188	46.97724188		Y	3	29	1604	2013-06-13 00:00:00	N	0	50	25	2060		2040			Y	155	162		0	N	63						7010	N	4.6	N	3			N
806	M	A	A	1			3	49	54	27.6	30.74792898	27.5914	32.91840376	32.91840376		Y	2	24	1604	2013-09-04 00:00:00		0	63		2040		2040	3	2018-08-31 00:00:00	N	182.9	180.3		0		49						7999		9	N	3			N
807	M	A	A1	1			3	70	16	21.8	23.36401732	22.9333	39.31401854	39.31401854		Y	1	33	1604	2013-06-21 00:00:00		0	45		2060	2010	2060	3	2016-01-08 00:00:00	N	182.9	172.7		0		70						7010		4.5	N	3			N
808	F	A	A1	1			3	62	16	31.3	23.36401732	30.1239	33.68559357	33.68559357		Y	1	33	1607	2013-06-14 00:00:00	N	0	23	30	2040	2080	2040			Y	157.5	172.7		0	N	61						7010	Y	2.4	N	3		100	N
809	M	A	A1	1			3	23	22	15.7	26.29656684	15.6894	83.02552835	83.02552835		Y	2	66	1557	2013-07-03 00:00:00		0	38		2030	2010	2020	3	2015-02-08 00:00:00	N	181	185		0		23						7010		8.2	N	1			N
810	M	A	O	2	3	2	3	17	16	20.5	23.67125363	20.1042	32.3984652	32.3984652		Y	1	3	1602	2013-06-20 00:00:00		0	29		4070	2050	4080	3	2016-03-02 00:00:00	N	161.3	178		0		17						7010		4.5	N	3			N
811	M	O	O	1	1	1	3	16	13	15.5	18.35478602	14.7763	32.04647177	32.04647177		Y	1	29	1602	2013-06-20 00:00:00		0	23		4080	998	4060	3	2021-10-27 00:00:00	N	158	160		0		13						7999		4.9	N	3			N
812	F	O	O	1			3	67	52	25.2	24.19359677	29.4884	41.13898869	41.13898869		N	3	24	1613	2013-06-18 00:00:00		0	89		2070	998	2060	999	2015-06-30 00:00:00	N	149.9	157.5		0		65						7010		3.3	N	2			N
813	F	B	O	2			1	68	52	29.2	24.19359677	29.2282	36.64983133	36.64983133		N	3	24	1613	2013-06-28 00:00:00		0	74		2070	2030	2080			Y	160	157.5		0		68						7010		4	N	3			N
814	F	A	O	2	996	996	3	0	1	19	22.43230252	16.3831	39.03010288	39.03010288			1	68	1613	2013-07-03 00:00:00		0			996	4100	996			Y	76.5	79		0		0						7010		6.5	N	1			N
815	M	A	A	1			3	53	49	26.4	21.79691859	22.3724	34.0214	34.0214		Y	1	2	1607	2013-06-17 00:00:00		0	12		2060		2020			Y	175.3	182.9		0		52						7010		6	N	1			N
816	M	O	O	1			3	33	20	24.4	24.7213349	22.8244	35.70235095	35.70235095		Y	2	98	1557	2013-07-02 00:00:00		0	24		2070		2060			Y	185.4	180.3		0		33						7010		9.1	N	3			N
817	F	O	O	1			1	57	29	26.2	37.20238095	27.3223	36.06255166	36.06255166		Y	2	3	1604	2013-06-24 00:00:00		0			2040		2010			Y	157.5	168		0		56						7010		4.7	N	1			N
818	M	A	A	1			3	66	23	26.6	19.8886564	26.7604	34.89536344	34.89536344		Y	2	11	1613	2013-06-29 00:00:00		0	48		2070		2060			Y	172.7	170.2		0		65						7010		3.9	N	3			N
819	M	A	A1	1			1	49	54	22.1	18.16638794	20.2104	32.69272242	32.69272242		Y	2	24	1602	2013-07-06 00:00:00		0	15		2020	998	2020			Y	180.3	175.3		0		49						7010		7.1	N	1			N
820	F	O	O	1			3	62	25	20.3	30.97324534	20.3131	32.33271566	32.33271566		Y	1	3	1607	2013-06-24 00:00:00		0	21		2050		2050			Y	167.6	172.7		0		60						7010		4.2	N	3			N
821	F	O	O	1			3	61	18	21.6	17.20150919	22.1424	33.38556521	33.38556521		Y	2	3	1607	2013-06-20 00:00:00		1	24		2060		2060			Y	162.6	157		0		61						7010		4	N	3			N
822	M	A	A1	1			3	62	34	30.4	26.43138002	29.9595	36.52374214	36.52374214		Y	1	24	1607	2013-07-11 00:00:00		0	32		2060		2060			Y	170.2	182.9		0		62						7010		4.9	N	3			N
823	M	A	A1	1			3	54	64	27.8	26.0899654	28.7509	37.72819141	37.72819141		Y	2	3	1604	2013-06-20 00:00:00		0	50		2060		2050			Y	183	170		0		54						7010		4	N	2			N
824	F	O	O	1			1	52	27	28.8	25.56610665	28.7674	32.10670133	32.10670133		Y	66	98	1607	2013-07-10 00:00:00		0	25		2060	2010	2060			Y	167.7	185		0		52						7010		2.4	N	3			N
825	F	O	O	1			3	32	43	26.2	27.42003754	26.7129	34.58162658	34.58162658		Y	30	30	1612	2013-06-24 00:00:00		0	19		2040		2040				160	172.7		0		32						7010		5.8	N	3			N
826	F	AB	A2B	1			3	67	43	25.2	39.94995738	25.2404	31.39885536	31.39885536		Y	2	30	1607	2013-06-24 00:00:00		0	27		2050		2050			Y	157.5	170.2		0		67						7010		5.2	N	3			N
827	M	A	A1	1			3	33	18	18.6	17.88166545	18.5062	37.57016682	37.57016682		Y	2	68	1602	2013-06-26 00:00:00		0	23		2050		2040			Y	170.2	185		0		33						7010		7.6	N	3			N
828	F	A	A	1			3	61	20	24	23.11247226	24.374	36.28909342	36.28909342		Y	1	2	1607	2013-06-24 00:00:00		0	10		2060		2050			Y	165.1	165.1		0		61						7010		5.6	N	3			N
829	M	A	A	1			3	57	46	29.1	27.80676858	29.3995	36.81773902	36.81773902		Y	24	2403	420	2013-06-20 00:00:00	U	0	28		2050		2060			Y	180.3	182.9		0	U	56						7010	U	2.5	N	3			N
830	F	A	O	2			3	47	17	19.4	33.10321412	19.3787	40.78022198	40.78022198		Y	1	2	1613	2013-06-20 00:00:00		0	31		2030		2030			Y	166	188		0		47						7010		5.1	Y	2			N
831	M	A	A1	1			3	59	55	26.4	19.12637293	26.9077	36.25442651	36.25442651		Y	11	68	1605	2013-06-28 00:00:00	N	0	85		2040	2010	2020	2	2014-02-05 00:00:00	N	182.9	178		0	N	59						7010	N	5.6	N	1			N
832	M	A	A1	1			3	74	27	30	34.18406333	30.0208	33.01653688	33.01653688		Y	3	68	1604	2013-06-28 00:00:00	N	0	49	30	2060	2080	2050			Y	167.6	175.3		0	N	73						7010	N	4	N	2		70	N
833	M	O	O	1			3	68	19	19.8	19.25785245	19.7662	92.47421399	92.47421399		Y	3	25	1604	2013-07-02 00:00:00	N	0	78	40	2010		2010			Y	172.7	185		0	N	68						7010	Y	5.8	N	1		121	N
834	M	A	A	1			3	61	52	22	23.2225526	22.3254	35.47880732	35.47880732		Y	2	31	1607	2013-06-21 00:00:00	N	0	85		2040		2040			Y	167.6	163		0	N	60						7010	N	5.8	Y	3			N
835	F	A	A1	1			3	69	24	25.2	23.52941177	25.64	34.95587732	34.95587732		Y	23	74	1607	2013-06-28 00:00:00	N	0	38	30	2070		2040			Y	157	170		0	N	68						7010	Y	6.1	N	3		140	N
836	M	B	B	1			3	66	39	25.4	23.36842603	25.4214	39.48330078	39.48330078		Y	2	26	1604	2013-06-19 00:00:00		0	62		2050	2080	2050			Y	188	180.3		0		66						7010		5.9	N	3			N
837	M	A	A1	1			3	60	50	23	24.33889165	26.4587	34.74638695	34.74638695		Y	1	26	1601	2013-08-26 00:00:00		0	73		2040		2040			Y	165.1	167.6		0		60						7010		4.9	N	1			N
838	M	A	O	2			3	64	31	35.1	35.75127803	35.1459	38.15929282	38.15929282		Y	2	24	1604	2013-06-24 00:00:00	N	0	46		2050	2010	2050	2	2018-01-15 00:00:00	N	183	173		0	N	64						7010	N	6.3	N	3			N
839	F	A	A1	1			3	52	44	26.9	22.31421699	27.4351	38.74969991	38.74969991		Y	24	30	1604	2013-06-24 00:00:00		0	50		2060		2020			Y	157.5	162.6		0		50						7010		5.6	N	2			N
840	M	A	A	1			3	54	17	18.9	34.90304709	19.006	32.7373372	32.7373372		Y	2	68	1607	2013-08-29 00:00:00	N	0	23	40	2070		2030			Y	173	190		0	N	54						7010	Y	6	N	3		87	N
841	M	AB	O	2			3	67	32	25.3	30.58744543	25.3062	84.84528073	84.84528073		Y	2	98	1613	2013-07-10 00:00:00		0	52		2010		2010	3	2022-12-03 00:00:00	N	177.8	182.9		0		67						7010		5.8	N	1			N
842	F	A	O	2			3	55	47	23.6	21.50188649	24.7521	38.78194852	38.78194852		Y	2	30	1604	2013-06-19 00:00:00	U	1	64		2040		2040			Y	154.9	157		0	U	54						7010	U	2	N	3			N
843	M	AB	A2B	1			3	61	27	33.1	20.80547018	29.8035	88.55189717	88.55189717		Y	2	31	1604	2013-06-22 00:00:00		0	71		2040		2030			Y	179	177.8		0		61						7010		4.7	N	1			N
844	M	O	O	1			3	62	23	28.4	24.60509421	26.7662	31.90166353	31.90166353		Y	1	32	1604	2013-06-25 00:00:00		0	74		2080		2060	3	2019-02-11 00:00:00	N	188	183		0		62						7010		3.6	N	3			N
845	M	A	A1	1			3	60	17	24.1	21.86082766	25.5271	50.77105631	50.77105631		Y	2	25	1604	2013-07-16 00:00:00	N	0	41	40	2050	998	2040			Y	172.7	168		0	N	60						7010	Y	7.9	Y	3		109	N
846	F	A	A1	1			3	57	10	28.3	18.12869123	26.5711	93.56485989	93.56485989		Y	24	29	1613	2013-07-17 00:00:00		0	40		2020		2010			Y	160	144.8		0		57						7010		6.6	N	1			N
847	F	A	A1	1			3	65	18	17.8	19.18941945	18.7028	43.73953208	43.73953208		Y	2	30	1604	2013-07-05 00:00:00		0	43		2050		2030			Y	157.5	157		0		65						7010		5.7	N	3			N
848	M	O	O	1			3	25	34	17.2	22.32142857	16.9933	35.07465116	35.07465116		Y	3	98	1602	2013-07-01 00:00:00		0	24		2060	2010	2060	999	2015-11-10 00:00:00	N	162.6	168		0		25						7010		4.3	N	2			N
849	F	O	O	1			3	48	47	24.2	25.24933721	22.2401	56.5406096	56.5406096		Y	66	68	1605	2013-06-25 00:00:00		0	34		2050		2040			Y	170	178		0		48						7010		5.2	N	3			N
850	F	O	O	1			3	51	40	22.7	29.27317852	21.2083	36.73203195	36.73203195		Y	2	3	1607	2013-07-17 00:00:00		0	15		2040	2010	2040			Y	165.1	188		0		50						7010		5.2	N	3			N
851	M	A	A2	1			3	65	50	25.8	21.97224251	25.8787	40.48797924	40.48797924		Y	1	24	1604	2013-06-26 00:00:00		0	59		2040		2040			Y	172.7	185		0		65						7010		15	N	3			N
852	M	O	O	1			3	65	23	28.5	20.51508648	25.6552	51.42066602	51.42066602		Y	2	29	1604	2013-07-03 00:00:00		0	56		2080	2030	2080			Y	182.9	178		0		65						7010		5.7	Y	3			N
853	F	A	A1	1			3	60	38	36.9	31.38081361	24.8877	59.7443687	59.7443687		Y	2	68	1604	2013-06-26 00:00:00		0	28		2040		2040			Y	162.6	180.3		0		60						7010		7	N	3			N
854	M	AB	AB	1			3	64	43	28.1	21.2244898	28.072	34.04609106	34.04609106		Y	1	2	1607	2013-10-02 00:00:00		0			2010		2020			Y	170	175		0		64						7010		5.1	N	1			N
855	F	O	O	1	3	3	3	10	21	22.2	23.97759898	19.7153	84.3185599	84.3185599		Y	2	24	1555	2013-08-27 00:00:00		0			4010	2100	4010			Y	126	177.8		0		10						7010		4.5	N	1			N
856	F	O	O	1			3	65	27	19.5	26.171875	21.8346	31.20573706	31.20573706		Y	1	98	1607	2013-06-27 00:00:00		0	25		2080		2080			Y	160	160		0		63						7010		3.6	N	3			N
857	M	O	O	1			3	29	38	17.8	26.31178102	18.6529	44.65710924	44.65710924		Y	2	3	1602	2013-07-03 00:00:00		0	16		2050		2040			Y	180.3	182.9		0		29						7010		4.5	N	3			N
858	F	O	O	1	2	998	3	7	7	13.6	13.62943274	13.5853	0	0			2	98	1602	2013-08-19 00:00:00		0			4040	4040	4050	3	2018-03-25 00:00:00	N	109.2	134.6		0		7						7010		5	N	1			N
859	M	A	A	1			3	65	31	29.1	23.76606308	28.8402	32.65300063	32.65300063		Y	1	30	1607	2013-08-20 00:00:00		0	24		2070		2040	999	2013-12-21 00:00:00	N	177	175.3		0		65						7010		15	Y	3			N
860	M	O	O	1			3	67	49	26.3	28.3755102	26.7178	42.24965783	42.24965783		Y	30	36	1604	2013-07-15 00:00:00		0	73		2060	2020	2080			Y	182.9	175		0		66						7010		3.8	N	3			N
861	M	A	A1	1			3	73	41	22.8	26.7550539	22.5858	38.34812036	38.34812036		Y	2	24	1607	2013-06-28 00:00:00		0	17		2040	2080	2040			Y	177.8	183		0		73						7010		3.4	N	3			N
862	M	A	A1	1			3	63	41	25.4	26.7550539	27.277	36.0494067	36.0494067		Y	2	24	1604	2013-06-25 00:00:00		0	44		2040		2040			Y	169	183		0		63						7010		4.9	N	3			N
863	M	O	O	1			3	54	25	25.2	18.59799906	27.0243	34.28285189	34.28285189		Y	3	68	1607	2013-08-07 00:00:00		0	20		2040		2040			Y	175.3	198.1		0		54						7010		5.4	N	3			N
864	F	O	O	1			3	65	51	27.8	29.93615455	28.837	42.6172698	42.6172698		Y	2	23	1607	2013-07-11 00:00:00		0	48		2080		2070			Y	163.3	165.1		0		65						7010		4.8	N	3			N
865	M	O	O	1	2	1	3	10	9	17.2	20.82773448	18.3041	33.56454495	33.56454495			1	3	1602	2013-06-28 00:00:00		0	43		4080	2100	4070			Y	132.4	122		0		10						7010		7	N	3			N
866	M	O	O	1			3	49	24	22.4	23.95909423	28.4935	40.06745116	40.06745116		Y	1	2	1609	2013-07-26 00:00:00	N	0	55	30	2010		2010			Y	163	185		0	Y	49						7010	Y	7.3	N	1		107	N
867	M	O	O	1			3	71	18	25.2	26.12244898	26.8595	37.01911596	37.01911596		Y	1	2	1604	2013-07-14 00:00:00		0	82		2080		2080			Y	178	175		0		71						7010		7.3	Y	3			N
868	M	A	A1	1			3	54	54	32.2	41.08941165	31.1589	57.73755285	57.73755285		Y	2	24	1604	2013-06-28 00:00:00		0	53		2070		2040			Y	172.7	170.2		0		54						7010		5.5	N	3			N
869	M	A	A	1			3	28	28	23.5	33.39802204	19.7936	37.31724612	37.31724612		Y	2	3	1602	2013-07-08 00:00:00		0	15		2060		2040			Y	182.9	182.9		0		26						7010		5.6	N	3			N
870	M	B	B	1			3	70	67	21.1	26.27289439	21.665	31.68894806	31.68894806		Y	1	3	1607	2013-07-13 00:00:00		0	24		2040	998	2040	999	2014-07-03 00:00:00	N	193	175.3		0		70						7010		5.7	N	3			N
871	M	B	B	1			3	46	52	25.7	24.96440725	26.2194	34.83645547	34.83645547		Y	1	3	1556	2013-09-09 00:00:00	Y	0	11	70	2090		2090				172.7	170.2		0	Y	45						7010	Y	7.4	N	3		50	N
872	M	O	O	1			3	66	12	25.8	16.70620468	22.6292	42.93021944	42.93021944		Y	3	36	1604	2013-07-06 00:00:00		0	35		2040	2040	2040			Y	182.9	173		0		66						7010		4.8	N	3			N
873	M	O	O	1			3	72	53	27.9	24.57786715	27.9205	56.42760749	56.42760749		Y	25	68	1604	2013-07-06 00:00:00		0	62		2040	2020	2040	3	2014-07-26 00:00:00	N	175.3	177		0		72						7010		5.9	N	3			N
874	F	O	O	1			3	40	34	22.3	27.51147842	27.2522	39.48082055	39.48082055		Y	3	33	1605	2013-07-24 00:00:00	N	0	28	40	2040		2040			Y	157.5	165		0	N	39						7010	Y	5.4	N	3		64	N
875	F	O	O	1			3	69	34	23.8	27.51147842	24.8012	41.13561385	41.13561385		Y	3	33	1604	2013-09-30 00:00:00	N	0	35	70	2050	2020	2040	999	2013-09-30 00:00:00	N	165.1	165		0	N	69						7010	Y	4	N	3		88	N
876	M	O	O	1			3	70	49	29.8	25.39021852	29.8587	60.1677417	60.1677417		Y	1	2	1604	2013-07-08 00:00:00		0	52		2070	2100	2070			Y	165.1	155		0		70						7010		6.2	N	3			N
877	M	A	A1	1			3	72	56	19.3	23.26895252	19.3452	33.27418578	33.27418578		Y	25	30	1607	2013-07-17 00:00:00		0	23		2070	2050	2070	3	2018-06-13 00:00:00	N	175.3	185.4		0		71						7010		5.2	N	3			N
878	F	A	A1	1			3	60	32	23.4	26.47388215	28.4097	45.6777503	45.6777503		Y	1	2	1604	2013-07-01 00:00:00		0	44		2040		2040			Y	177.8	167.6		0		60						7010		2.4	N	3			N
879	F	A	A1	1			3	62	32	26.2	26.47388215	29.2598	55.32494675	55.32494675		Y	1	2	1604	2013-07-10 00:00:00		0	28		2040		2050				152.4	167.6		0		61						7010		2.4	N	3			N
880	F	A	A1	1			3	29	50	18.9	28.31955923	20.2952	33.96293792	33.96293792		Y	2	3	1602	2013-07-09 00:00:00		0	34		2060		2050	3	2019-03-30 00:00:00	N	162.6	165		0		29						7010		4.7	N	3			N
881	M	AB	A2B	1			3	25	49	16	23.97923875	15.9748	0	0		Y	11	33	1602	2013-07-05 00:00:00		0	26		2020	2020	2020	3	2015-11-30 00:00:00	N	165.1	170		0		25						7010		6.1	N	2			N
882	F	A	A1	1			3	36	12	23.2	21.09726442	22.7873	46.03740129	46.03740129		Y	3	25	219	2013-07-29 00:00:00	N	0	38	40	2070		2030			Y	172.7	152.4		0	N	36						7010	Y	5.6	N	2		170	N
883	F	O	O	1			3	52	55	30.1	19.94805977	28.5232	30.98554816	30.98554816		Y	1	34	1607	2013-07-05 00:00:00	N	0	80		2040	2040	2040			Y	152.4	163		0	N	50						7010	N	6.1	N	3		83	N
884	F	A	A1	1			3	28	27	17.9	30.82996564	17.7412	35.5833953	35.5833953		Y	3	30	1613	2013-07-05 00:00:00		0	19		2080	2020	2060	999	2015-11-20 00:00:00	N	157.5	137.2		0		27						7010		6.1	N	3			N
885	F	O	O	1			3	54	27	31.6	24.16896235	32.8766	33.7757211	33.7757211		Y	3	11	1601	2013-07-12 00:00:00		0	27		2060	2050	2050			Y	154.9	165		0		53						7010		4.9	N	3			N
886	F	O	O	1			3	65	31	27.3	37.76251815	27.5556	46.44508105	46.44508105		Y	2	24	1604	2013-07-12 00:00:00		0	49		2060		2070	1	2018-12-13 00:00:00	N	152.4	162.6		0		64						7010		5.9	N	3			N
887	M	O	O	1			3	60	27	21.6	24.32161183	22.9316	33.60331167	33.60331167		Y	11	24	1607	2013-07-05 00:00:00		0	19		2070		2060			Y	172.7	180.3		0		59						7010		4.5	N	3			N
888	M	B	B	1			3	71	49	21.8	24.453125	23.0371	64.46648913	64.46648913		Y	2	29	1604	2013-07-08 00:00:00		0	31		2040	2010	2040	3	2016-01-06 00:00:00	N	175.3	160		0		71						7010		5.8	Y	3			N
889	M	B	B	1			3	75	49	24.4	24.453125	24.3923	50.27746796	50.27746796		Y	2	29	1604	2013-08-05 00:00:00	U	0	53		2020	2020	2010			Y	177.8	160		0	U	75						7010	Y	4	N	1			N
890	M	A	A1	1			3	29	21	16.5	28.79706152	16.9311	33.69409731	33.69409731		Y	1	23	1602	2013-07-18 00:00:00		0	21		2050		2050			Y	177.8	165		0		29						7010		4.1	N	3			N
891	M	O	O	1			3	22	17	19.5	19.04027477	19.4928	87.86985308	87.86985308		N	30	33	1602	2013-07-03 00:00:00		0	17		2050		2070			Y	175.3	165.1		0		22						7010		6.1	N	1			N
892	F	A	A1	1			3	66	24	18.3	23.19706788	33.2545	40.03204743	40.03204743		Y	2	32	1613	2013-08-31 00:00:00		0	36		2070	2010	2020			Y	154.9	162.6		0		64						7010		6.1	N	1			N
893	M	O	O	1			3	36	44	16.7	27.33564014	16.6845	38.08578586	38.08578586		Y	1	11	1602	2013-07-02 00:00:00		0	15		2050	2090	2070			Y	162.6	170		0		36						7010		5.2	N	3			N
894	F	O	O	1			3	60	57	23.3	24.2677253	23.565	32.62636168	32.62636168		Y	2	2	1613	2013-07-02 00:00:00		0	65		2090		2050			Y	167.6	167.6		0		60						7010		2.1	N	3			N
895	F	O	O	1			3	71	57	25.4	24.2677253	24.6548	33.7827907	33.7827907		Y	2	2	1607	2013-07-03 00:00:00		0	21		2070		2060			Y	155	167.6		0		66						7010		4.1	N	3			N
896	F	A	A	1			3	36	20	23.8	28.06122449	23.24	33.83280239	33.83280239		Y	1	25	1602	2013-07-05 00:00:00	N	0	23		2080		2040			Y	154.9	168		0	N	35						7010	N	7.1	N	3			N
897	M	O	O	1			3	70	27	30.9	22.44379628	30.922	36.77139967	36.77139967		Y	2	98	1604	2013-07-05 00:00:00		0	83		2070		2040	999	2021-03-11 00:00:00	N	182.9	170.2		0		70						7010		3.2	N	3			N
898	F	A	O	2			3	56	27	29.4	22.44379628	26.3377	31.5286808	31.5286808		Y	2	98	1607	2013-08-19 00:00:00		0	23		2070	2010	2040	999	2015-03-21 00:00:00	N	157.5	170.2		0		55						7010		3.7	N	3			N
899	M	A	A1	1			3	48	22	26.8	23.71050267	27.8786	0	0		Y	3	68	1606	2013-07-03 00:00:00		0	17		2060	2010	2060	3	2016-12-12 00:00:00	N	172.7	182.9		0		46						7010		3	N	3			N
900	M	A	A	1			3	61	28	23.6	22.39541342	22.3153	31.5660455	31.5660455		Y	1	29	1607	2013-07-07 00:00:00	N	0	23	35	2070	998	2040			Y	173	183		0	N	60						7010	Y	7.7	N	3		198	N
901	F	A	O	2			3	56	33	17.8	25.86451247	17.7543	35.91392288	35.91392288		N	11	24	1557	2013-07-08 00:00:00		0	19		2070		2050				167.6	168		0		56						7010		5.5	N	3			N
902	M	O	O	1			3	67	58	23.5	31.17913832	23.4931	35.31287866	35.31287866		Y	3	32	1604	2013-07-02 00:00:00		0	82		2070	2020	2070	3	2015-05-19 00:00:00	N	170.2	168		0		67						7010		6.4	N	3			N
903	F	B	B	1			3	55	47	26.4	32.28408824	28.1228	31.53458239	31.53458239		Y	1	98	1607	2013-08-23 00:00:00		0	15		2070		2040			Y	168.9	165.1		0		54						7010		3.8	N	3			N
904	M	A	A1	1			3	71	59	28.7	18.6000372	29.5678	41.86788241	41.86788241		Y	24	36	1604	2013-07-10 00:00:00		0	35		2040	2050	2040	999	2016-11-26 00:00:00	N	180.3	165.1		0		70						7010		4.1	N	3			N
905	M	A	A1	1			1	68	59	29.4	18.6000372	28.3403	47.51405737	47.51405737		Y	24	36	1604	2013-07-06 00:00:00		0	45		2040	2040	2040			Y	175.3	165.1		0		68						7010		3.7	N	3			N
906	M	O	O	1			3	62	18	26.1	24.89534941	26.1381	69.47965262	69.47965262		Y	2	32	1604	2013-08-08 00:00:00		0	51		2030		2020	3	2021-05-19 00:00:00	N	175.3	170.2		0		62						7010		4.2	N	1			N
907	F	B	O	2	996	996	3	2	2	15.3	17.8413881	15.3213	29.69452416	29.69452416			26	33	449	2013-07-15 00:00:00		0			4060	4050	4070	3	2017-01-12 00:00:00	N	88.5	101		0		2						7010		6.3	N	3			N
908	F	A	A1	1			2	39	30	25.2	25.82779244	27.2796	34.0737982	34.0737982		Y	1	3	1602	2013-08-21 00:00:00		0	19		2050		2040			Y	160	173		0		39						7010		3.1	N	2			N
909	M	O	O	1			3	70	47	26.3	28.2446544	25.9351	43.79705767	43.79705767		Y	1	24	1604	2013-07-09 00:00:00	U	0	37		2040	2060	2030			Y	188	170.2		0	U	70						7010	N	1.5	N	3			N
910	M	AB	A	2			3	35	32	16.7	25.34435262	17.3336	37.04918191	37.04918191		N	33	68	1557	2013-07-11 00:00:00		0	14		2080	2010	2080			Y	172.7	165		0		34						7010		5.3	N	3			N
911	M	A	A1	1			3	67	26	21.8	20.8984375	21.7826	86.72663072	86.72663072		Y	23	68	1604	2013-09-06 00:00:00		0	51		2040		2040			Y	170.2	160		0		67						7999		7.1	Y	3			N
912	F	O	O	1			3	59	24	30	29.81481482	30.9997	60.11164795	60.11164795		Y	2	31	1604	2013-07-15 00:00:00		0	46		2050		2030			Y	160	180		0		59						7010		5.3	N	2			N
913	M	AB	B	2			3	63	17	22.5	23.95061728	24.4074	52.00527664	52.00527664		Y	2	98	1604	2013-07-10 00:00:00		0	40		2040		2040			Y	177.8	180		0		62						7010		12	N	3			N
914	F	AB	B	2			3	49	41	20.1	38.09014668	20.2039	40.4500036	40.4500036		Y	1	98	1605	2013-07-02 00:00:00		1	21		2050	2050	2050	1	2013-07-02 00:00:00	N	170.2	173		0		47						7010		7.9	N	3			N
915	F	O	O	1			3	65	56	30	21.70473447	31.5519	37.81123339	37.81123339		Y	2	33	1604	2013-07-15 00:00:00	N	0	59	40	2040		2040			Y	165.6	157		0	N	64						7010	N	6.7	N	3		65	N
916	M	O	O	1			3	74	44	26.7	25.39343112	26.7077	34.75280839	34.75280839		Y	3	24	1607	2013-07-15 00:00:00		1	18		2070		2050			Y	165.1	173		0		74						7010		7	N	2			N
917	M	A	A1	1			3	51	19	24.1	23.90003387	25.9597	37.13387975	37.13387975		Y	2	11	1604	2013-07-09 00:00:00		0	29		2060		2030			Y	165.1	163		0		51						7010		5	N	1			N
918	F	O	O	1			3	29	47	26.8	23.63656893	28.8465	32.11413105	32.11413105		Y	29	68	106	2013-07-08 00:00:00		0	89		2070	2050	2060	3	2016-07-23 00:00:00	N	167.6	163		0		28						7999		4.3	N	3			N
919	M	O	O	1			2	41	49	17.5	27.33066691	18.3047	38.46221976	38.46221976		Y	1	3	420	2013-08-05 00:00:00		0	32		2070		2070			Y	162.6	177.8		0		40						7010		4.2	N	3			N
920	F	O	O	1			3	67	32	29.3	28.38140442	29.2946	46.44503728	46.44503728		Y	1	24	1604	2013-07-12 00:00:00		0	68		2050	2060	2050			Y	152.4	162.6		0		66						7010		3.5	N	3			N
921	F	O	O	1			3	61	32	27.5	28.38140442	27.4637	50.01493251	50.01493251			1	24	1604	2013-07-10 00:00:00		0	59		2040	2020	2050			Y	162.6	162.6		0		61						7010		3.7	N	2			N
922	M	A	A	1			3	71	26	23.8	21.0516349	23.1012	34.50693561	34.50693561		Y	30	74	1604	2013-07-08 00:00:00		0	47		2040		2070			Y	170.2	178		0		71						7010		3.1	Y	3			N
923	M	A	A	1			3	56	26	26	21.0516349	26.2859	46.7815691	46.7815691		Y	30	74	1604	2013-07-11 00:00:00		0	31		2060		2060			Y	175.3	178		0		56						7010		5	N	3			N
924	M	O	O	1			3	47	33	22	22.72381088	22.0032	94.86195669	94.86195669		Y	1	1	420	2013-08-15 00:00:00		0	32		2020		2010			Y	175.3	182.9		0		47						7010		4.2	N	1			N
925	F	B	B	1			3	46	49	26.2	28.10489492	26.2486	65.03756902	65.03756902		Y	3	11	1605	2013-07-12 00:00:00	U	0	36		2020		2020	999	2019-05-23 00:00:00	N	161	157.5		0	U	46						7010	U	7	N	2			N
926	F	O	O	1			3	48	46	22.8	27.07610898	21.7894	34.92733189	34.92733189		Y	2	68	1599	2013-07-22 00:00:00	N	0	56	30	2070	2010	2010			Y	165	154.9		0	N	48						7010	Y	13	Y	1		88	N
927	F	A	A2	1			3	55	66	23.3	26.96455097	23.2981	31.57817943	31.57817943		Y	2	24	1607	2013-07-12 00:00:00		0	25		2060		2040			Y	157.5	165.1		0		53						7010		5.6	N	2			N
928	F	A	O	2			3	64	13	21.6	18.81892431	21.6128	83.35624868	83.35624868		Y	2	98	1613	2013-10-31 00:00:00		0	94		2020		2020			Y	167.6	163		0		64						7010		3.1	Y	1			N
929	M	A	A	1			3	30	20	20.5	21.60514525	19.551	34.19462583	34.19462583		Y	26	32	1602	2013-09-10 00:00:00		0	23		2070		2070	2	2023-03-05 00:00:00	N	172.7	177.8		0		28						7010		4.9	N	3			N
930	M	A	A1	1			3	60	16	26	22.99262444	28.009	30.91407939	30.91407939		Y	3	98	1607	2013-09-05 00:00:00		0	19		2060	2020	2060			Y	175	183		0		58						7010		4.3	N	3			N
931	M	B	B	1			3	58	49	18.1	23.48489546	20.4137	49.58123836	49.58123836		Y	1	3	1613	2013-11-12 00:00:00		0	28		2060	2060	2020			Y	170.2	167.6		0		58						7010		6.8	N	1			N
932	M	O	O	1			3	65	37	16.6	30.22681782	23.9631	67.74703847	67.74703847		Y	2	24	1604	2013-08-16 00:00:00		0	87		2040		2040			Y	170.2	160		0		65						7010		5.7	N	3			N
933	M	O	O	1			3	27	20	18.2	28.54938272	18.2457	39.84558146	39.84558146		Y	2	29	1602	2013-08-08 00:00:00		0	18		2060		2020			Y	172.7	180		0		27						7010		4.9	N	2			N
934	M	O	O	1			3	61	34	26.1	21.32943755	26.123	49.41311958	49.41311958		Y	1	3	1604	2013-08-15 00:00:00		0	33		2060		2060			Y	190.5	185		0		60						7010		5.8	N	2			N
935	M	O	O	1			1	59	29	25.7	23.06889201	26.0002	33.4311877	33.4311877		Y	3	30	1607	2013-08-19 00:00:00		0	12		2050	2010	2050			Y	175.3	188		0		59						7010		2.8	N	3			N
936	M	O	O	1			3	68	52	21.7	25.77036492	28.3532	0	0		Y	29	32	1607	2013-08-21 00:00:00		0	16		2060	2010	2040			Y	177.8	185.4		0		61						7010		5.3	N	3			N
937	F	A	A1	1			3	48	18	17	32.34250063	17.4855	51.5120967	51.5120967		Y	2	24	999	2013-08-08 00:00:00		0	17		2060		2060			Y	172.7	167		0		47						7010		4.6	N	3			N
938	F	A	A1	1			3	67	22	22.6	32.24939532	22.6292	89.78753029	89.78753029		Y	1	2	1604	2013-09-20 00:00:00		0			2020		2020			Y	182.9	183		0		67						7010		1.9	N	1			N
939	M	A	A1	1			3	73	22	26.7	32.24939532	26.5446	46.68362954	46.68362954		Y	1	2	1604	2013-08-07 00:00:00		0	68		2070	2010	2070			Y	177.8	183		0		73						7010		4.7	N	3			N
940	F	O	O	1			3	62	57	21.1	29.51801182	21.1337	36.96622607	36.96622607		Y	1	2	1606	2013-09-06 00:00:00		0	14		2040	2080	2040			Y	165.1	180.3		0		62						7010		4.7	N	3			N
941	F	A	A1	1			3	22	22	16.5	26.55273745	17.7724	40.76429601	40.76429601		Y	1	26	1602	2013-08-13 00:00:00		0	51		2020	2010	2020			Y	162.6	170.2		0		22						7010		5.3	N	2			N
942	F	A	A1	1			3	55	17	26.4	24.2738289	24.6284	52.74622595	52.74622595		Y	24	31	413	2013-08-08 00:00:00		0	74		2050		2060			Y	165.1	170.2		0		53						7010		7	Y	3			N
943	F	O	O	1			3	42	31	18.2	25.1171875	18.3045	42.25198709	42.25198709		Y	1	68	1604	2013-08-12 00:00:00		0	44		2070		2020			Y	170.2	160		0		42						7010		8.8	N	2			N
944	F	O	O	1			3	23	38	18.9	22.17080679	18.1077	35.19798918	35.19798918		Y	3	3	1602	2013-08-23 00:00:00		0	29		2060		2030			Y	152.4	175.3		0		23						7010		5.9	N	1			N
945	M	B	B	1			3	57	35	31.3	27.62313388	31.3243	58.04296028	58.04296028		Y	2	98	1604	2013-09-06 00:00:00		0	45		2050		2050			Y	170.2	170.2		0		57						7010		5.3	Y	3			N
946	M	AB	AB	1			3	56	22	22.3	25.71166208	22.2641	43.29345549	43.29345549		Y	2	98	1604	2013-08-09 00:00:00	U	0	43		2040	998	2050			Y	152.4	165		0	U	56						7010	U	4	N	2			N
947	M	A1	O	2			3	64	42	28.5	21.7550731	25.9595	90.58407837	90.58407837		Y	26	32	1604	2013-10-14 00:00:00		0	37		2020	2050	2020			Y	165	165.1		0		64						7010		5.5	N	2			N
948	M	O	O	1			3	67	44	33.8	19.29935501	32.7647	41.24490296	41.24490296		Y	24	98	1604	2013-08-22 00:00:00		0	65		2070		2050			Y	165.1	162.6		0		67						7010		3.5	N	3			N
949	M	O	O	1			3	70	48	26.6	31.0957412	27.3688	40.21216159	40.21216159		Y	2	3	1604	2013-08-15 00:00:00		0	81		2040	2040	2040			Y	172.7	182.9		0		70						7010		4.9	Y	3			N
950	M	AB	A1B	1			3	68	21	24.5	23.38025129	24.4759	44.85380374	44.85380374		Y	2	24	1557	2013-08-01 00:00:00	U	0	26	30	2070	2070	2070			Y	172.7	188		0	U	68						7010	U	5.2	N	3		66	U
951	M	AB	A1B	1			3	62	48	30	23.62028791	30.8724	36.73687575	36.73687575		Y	23	24	1613	2013-08-07 00:00:00		0	59		2080	2020	2060			Y	188	177		0		62						7010		4.7	N	3			N
952	F	O	O	1			3	22	13	18.9	21.31483553	18.3533	37.16744278	37.16744278		Y	1	2	1602	2013-08-14 00:00:00		0	21		2070		2070			Y	162.6	165.1		0		22						7010		4.9	N	3			N
953	F	B	B	1			3	65	34	28.9	31.00812653	26.3377	36.84723831	36.84723831		Y	2	68	1607	2013-08-27 00:00:00		0	25		2060	2070	2060			Y	157.5	157.5		0		64						7010		7.3	N	3			N
954	M	O	O	1			3	52	57	27.7	26.59320478	29.3772	89.83543742	89.83543742		Y	25	32	1555	2013-09-12 00:00:00		0			2010	2050	2010	3	2016-04-04 00:00:00	N	170	165		0		52						7010		4.9	N	1			N
955	F	A	A	1			3	70	55	26.5	19.44382587	25.3402	34.59305572	34.59305572		Y	23	30	1607	2013-09-04 00:00:00		0	18		2060	2010	2060	2	2016-03-13 00:00:00	N	167.6	165.1		0		69						7010		14	N	2			N
956	M	A1	A	1			3	64	19	27.2	22.42481337	28.6616	49.01782617	49.01782617		Y	2	68	1604	2013-08-16 00:00:00		0	43		2040	998	2040			Y	172.7	182.9		0		64						7010		3.4	Y	3			N
957	M	AB	B	2			3	58	22	26.6	22.3963668	25.5162	32.17891747	32.17891747		Y	23	32	1608	2013-08-10 00:00:00		0	19		2040	998	2040			Y	185.4	185.4		0		58						7010		5.5	N	3			N
958	M	O	O	1			3	63	38	27.8	27.82228748	27.8378	36.49997696	36.49997696		Y	2	68	1604	2013-08-09 00:00:00		0	74		2070	2080	2070			Y	185.4	172.7		0		63						7010		5.6	Y	3			N
959	M	A	A1	1			3	66	58	21.7	18.11259483	21.6997	33.20248816	33.20248816		Y	2	98	1607	2013-08-14 00:00:00		0	15		2050	2010	2040	3	2014-09-03 00:00:00	N	182.9	189		0		65						7010		4	N	3			N
960	F	AB	B	2			3	44	33	24	23.17247066	23.9601	35.71626979	35.71626979		Y	1	2	1612	2013-07-09 00:00:00	U	0	29		2040		2040			Y	157.5	162.6		0	U	44						7010	N	2.7	N	3			N
961	M	A	A1	1			3	31	49	16.4	31.56227616	16.3857	92.38738175	92.38738175		Y	2	68	1602	2013-08-13 00:00:00		0	16		2030	998	2040			Y	177.8	167.6		0		30						7999		12	N	1			N
962	F	O	O	1			3	71	58	23.8	26.3500527	23.5446	64.63703743	64.63703743		Y	1	24	1604	2013-07-15 00:00:00		1	57		2060	2020	2080			Y	149.9	152.4		0		70						7010		6.3	N	3			N
963	M	A	A1	1			3	73	23	21.6	20.3806636	22.1425	35.82389297	35.82389297		Y	23	25	1607	2013-07-11 00:00:00		1	20		2070	2020	2070			Y	160	172.7		0		72						7010		3.1	N	3			N
964	F	AB	A1B	1			1	64	52	26.5	27.069161	30.7741	41.29294517	41.29294517		Y	2	24	420	2013-07-24 00:00:00		0	40		2060	2010	2060			Y	167.6	168		0		64						7010		5.1	N	3			N
965	F	A	A1	1			1	62	37	24.5	38.75839487	24.5137	46.08686104	46.08686104		Y	2	68	1604	2013-07-15 00:00:00	U	0	39		2060		2040			Y	175.3	173		0	U	62						7010	U	3.3	Y	3			N
966	F	O	O	1			3	64	53	25.9	27.78517479	25.8856	0	0			2	31	1604	2013-07-19 00:00:00		1	62		2050	2030	2070			Y	154.9	149.9		0		63						7010		3.5	N	3			N
967	F	O	O	1			3	49	53	28.7	27.78517479	26.9511	37.88484205	37.88484205			2	31	1604	2013-07-16 00:00:00		0	55		2070	2080	2070			Y	152.4	149.9		0		48						7010		5.1	N	3			N
968	M	A	O	2			3	62	26	26	29.75778547	26.0337	38.50429577	38.50429577		Y	2	23	1604	2013-07-08 00:00:00		0	64		2060		2060			Y	177.8	170		0		62						7010		3.5	N	3			N
969	F	A	A	1			3	47	14	22.7	25.51020408	22.9198	33.74749009	33.74749009		Y	1	68	1602	2013-07-19 00:00:00		0	24		2080		2060			Y	157.5	168		0		45						7010		3.5	N	3			N
970	M	A	A1	1	996	996	3	0	1	19.7	12.97577855	16.3762	28.96551655	28.96551655		Y	2	98	1614	2013-07-02 00:00:00		0			996	4010	996	3	2014-08-01 00:00:00	N	66	68		0		0						7010		6.4	N	1			N
971	M	O	O	1			3	69	42	20.5	34.66809997	20.2029	53.44410611	53.44410611		Y	3	32	1601	2013-09-13 00:00:00	N	0	57	21	2030	2020	2040			Y	177.8	183		0	N	69						7010	N	8.4	N	3		80	N
972	M	A	A1	1			3	73	21	21.5	21.26200537	22.7848	41.54568847	41.54568847		Y	1	3	1613	2013-07-14 00:00:00		0	42		2060		2060			Y	182.9	185.4		0		73						7010		4.5	N	3			N
973	M	O	O	1			1	60	26	28.8	31.57413722	28.7613	0	0		Y	2	24	1604	2013-08-02 00:00:00		0	63		2060	2040	2060	3	2017-12-02 00:00:00	N	185.4	182.9		0		60						7010		4.4	N	3			N
974	M	A	A1	1			3	38	40	18.7	20.71735041	18.7228	40.56923566	40.56923566		Y	2	24	1602	2013-07-11 00:00:00		0	18		2040		2040			Y	167.6	170.2		0		38						7010		5.3	N	3			N
975	M	B	O	2			3	61	20	21.2	34.97779328	21.457	32.77746241	32.77746241		Y	1	3	1607	2013-07-25 00:00:00		0	16		2060		2050			Y	172.7	170.2		0		59						7010		6.1	N	3			Y
976	F	O	O	1	1	1	3	17	20	22.3	21.67876019	22.8943	88.4144615	88.4144615		Y	24	31	402	2013-08-06 00:00:00		0			4010		4010	3	2023-01-24 00:00:00	N	162.6	183		0		17						7010		5.8	N	1			U
977	F	O	O	1	1	998	3	12	16	17.6	24.8000496	17.6249	35.936537	35.936537		Y	1	68	1602	2013-07-19 00:00:00		0	74		4070	4080	4060	2	2015-02-08 00:00:00	N	134	127		0		12						7010		4.7	N	3			N
978	F	O	O	1			3	58	40	21.7	28.06244261	21.0848	31.8109014	31.8109014		Y	2	30	1607	2013-07-23 00:00:00		0	21		2070		2070			Y	157.5	165		0		58						7010		5.8	N	3			N
979	F	O	O	1			3	62	56	23.8	33.35493416	24.0912	32.50154368	32.50154368		Y	11	36	1607	2013-07-22 00:00:00		0	21		2060		2080			Y	162.6	170.2		0		61						7010		2.9	N	3			N
980	M	O	O	1			3	35	27	16.1	26.50471478	15.6724	45.29216145	45.29216145		Y	1	3	1602	2013-07-17 00:00:00		0	19		2060		2080			Y	167.6	180.3		0		35						7010		6.2	N	3			N
981	M	O	O	1			3	35	31	19.7	31.26369613	20.8226	41.0997889	41.0997889		Y	29	68	1602	2013-07-17 00:00:00		0	16		2060	2010	2060	3	2016-09-13 00:00:00	N	178	185		0		35						7010		3.7	N	3			N
982	F	B	B	1			3	49	28	24.1	18.81377551	23.0341	63.29353443	63.29353443		Y	31	34	1604	2013-07-16 00:00:00		0	32		2060	2010	2060	999	2014-10-05 00:00:00	N	175	168		0		49						7010		7.5	N	3			N
983	F	AB	A1B	1			3	27	55	19.1	19.921875	19.6098	38.2017636	38.2017636			2	2	1602	2013-08-05 00:00:00		0	20		2060		2060			Y	142.2	160		0		26						7010		7.2	N	3			N
984	M	A	A	1			1	65	19	21	23.67125363	21.4213	42.4326067	42.4326067			32	98	1604	2013-07-22 00:00:00		0	51		2060	2010	2060			Y	182	178		0		65						7010		10	N	3			N
985	M	A	A1	1			3	69	27	21.5	32.21562995	22.0833	35.17648138	35.17648138		Y	30	68	1607	2013-07-13 00:00:00	U	0	14		2060		2040			Y	185.4	193		0	U	69						7010	U	4.5	N	3			N
986	F	A	A1	1			3	62	14	26.2	23.58875686	27.6249	39.20909594	39.20909594		Y	2	34	1604	2013-07-22 00:00:00		0	48		2070	2010	2050			Y	162.6	157.5		0		61						7010		4.8	N	1			N
987	F	O	O	1			3	67	48	31.6	23.27160494	31.5832	30.75114016	30.75114016		Y	30	36	1607	2013-07-19 00:00:00		0	21		2040		2040			Y	162.6	180		0		66						7010		5.7	N	3			N
988	F	O	O	1			3	59	38	20.9	25.0065379	22.6795	54.08474624	54.08474624		Y	31	68	1605	2013-07-24 00:00:00		0	25		2040	998	2040	999	2014-07-16 00:00:00	N	157.5	172.7		0		59						7010		6.9	N	3			N
989	F	A	A1	1			3	57	48	27.3	28.65013774	27.2796	90.73042634	90.73042634		Y	2	30	1604	2013-09-06 00:00:00		0			2020	998	2020	3	2015-05-24 00:00:00	N	160	165		0		57						7010		3	N	1			N
990	M	A	A1	1			3	32	20	18.2	21.70927684	18.3887	94.73120269	94.73120269		Y	2	32	1602	2013-10-31 00:00:00		0	24		2020	2010	2020	3	2014-05-16 00:00:00	N	177.8	185		0		32						7010		5.3	N	1			N
991	M	AB	A	2			3	52	48	28.4	22.41740021	23.1846	36.83533251	36.83533251		N	1	26	1601	2013-08-01 00:00:00		1	59		2070	2050	2070			Y	175.3	167.6		0		50						7010		3.7	N	3			N
992	M	O	O	1			3	70	55	18.3	28.73469388	19.3452	76.50051487	76.50051487		Y	24	26	1556	2013-08-05 00:00:00		0	17		2020	2020	2010			Y	175.3	175		0		70						7010		4.1	Y	1			Y
993	M	O	O	1			3	66	31	31.7	22.91991824	32.2343	30.09835428	30.09835428		Y	23	68	1607	2013-07-24 00:00:00		0	15		2060	2010	2060			Y	172.7	185.4		0		65						7010		4.5	N	3			N
994	M	O	O	1			3	69	23	28.1	38.12182877	26.3585	33.05940633	33.05940633		Y	23	36	1607	2013-08-05 00:00:00		0	74		2040	2070	2040			Y	175	193		0		68						7010		4	N	3			N
995	M	O	O	1			3	72	23	28.9	38.12182877	28.1979	39.46763598	39.46763598		Y	23	36	1604	2013-07-19 00:00:00		0	72		2060	2080	2040			Y	184	193		0		72						7010		3.5	Y	3			N
996	F	A	A	1			3	54	24	24.8	25.38427853	24.7997	53.47224156	53.47224156		N	2	68	1613	2013-07-18 00:00:00		0	27		2070		2060			Y	160	160		0		53						7010		2.5	N	3			N
997	F	B	O	2	2	998	3	15	11	25.1	24.84098009	25.8856	32.48246383	32.48246383		Y	2	31	1602	2013-08-02 00:00:00		1	38		4050	998	4040			Y	154.9	163		0		15						7010		4.6	N	3			N
998	M	A	O	2			3	70	24	25.8	28.49446285	25.0594	40.35607699	40.35607699		Y	3	98	1613	2013-07-17 00:00:00	U	0	74		2040		2040			Y	167.6	182.9		0	U	70						7010	N	3.1	N	3			N
999	M	O	O	1			3	58	24	27.8	28.49446285	29.6953	30.81285178	30.81285178		Y	3	98	1607	2013-07-17 00:00:00		0	43		2040		2030			Y	162.6	182.9		0		58						7010		3.6	N	3			N
1000	M	O	O	1			3	65	54	30	23.93606232	28.0863	41.01488387	41.01488387		Y	24	34	1599	2013-09-22 00:00:00	N	0	37	70	2020	2020	2010			Y	188	157		0	N	65						7010	Y	6.9	N	1		69	N
1001	M	A	A	1			3	57	17	26.5	27.9657243	26.5185	65.11154453	65.11154453		N	23	68	420	2013-07-23 00:00:00		0	58		2070	2050	2050			Y	185.4	188		0		57						7010		3.1	N	3			N
1002	F	O	O	1			3	61	22	30.7	22.7333788	29.5824	38.94917112	38.94917112		Y	1	24	1604	2013-07-17 00:00:00		0	40		2050	2010	2050			Y	157.5	152.4		0		61						7010		3.3	N	3			N
1003	F	B	B	1			3	54	24	23.9	20.28955254	22.8072	33.25919854	33.25919854		Y	1	11	1607	2013-07-29 00:00:00		0	14		2080		2060			Y	172.7	182.9		0		54						7010		5.8	N	3			N
1004	F	A	A1	1			3	65	52	21.7	21.47762747	21.7288	45.3829532	45.3829532		Y	24	30	1604	2013-08-02 00:00:00		0	42		2070		2080			Y	154.9	155		0		65						7010		3.1	N	3			N
1005	F	O	O	1			3	25	21	19	23.74822135	21.5214	37.67496591	37.67496591		Y	2	30	1602	2013-07-19 00:00:00		0			2040	2010	2040	999	2016-10-05 00:00:00	N	162.6	188		0		25						7010		6.7	N	3			N
1006	M	O	O	1			3	39	19	30	25.30617306	29.9881	43.04575913	43.04575913		N	30	66	420	2013-07-19 00:00:00		0	24		2070		2070			Y	177.8	177.8		0		39						7010		3.5	N	3			N
1007	M	O	O	1			3	68	35	30.7	31.35357879	30.1083	42.42624331	42.42624331		Y	2	74	1604	2013-07-30 00:00:00		0	44		2060	2010	2060			Y	182.8	183		0		68						7010		3.6	N	3			N
1008	M	O	O	1			3	62	35	28.4	31.35357879	29.5576	38.02092794	38.02092794		Y	2	74	1604	2013-07-17 00:00:00		0	64		2040		2040			Y	180.3	183		0		62						7010		4.5	N	3			N
1009	M	O	O	1			3	57	34	27.1	34.52891735	26.8765	63.12386305	63.12386305		Y	23	33	1604	2013-07-25 00:00:00		0	74		2050	2010	2070			Y	177.8	170.2		0		57						7010		5.4	N	3			N
1010	F	O	O	1			3	53	28	28.5	28.46653995	30.7275	37.15062989	37.15062989		Y	2	74	1604	2013-07-23 00:00:00	N	0	19		2040	2080	2030			Y	157.5	167.6		0	N	53						7010	N	5.8	N	2			N
1011	F	O	O	1			3	58	22	22.7	18.25631872	22.7523	73.49050612	73.49050612		Y	1	74	1613	2013-08-12 00:00:00		0	12		2060		2030			Y	152.4	157		0		58						7010		4.3	N	2			N
1012	M	A	A1	1			3	59	28	27.4	21.63331531	31.0541	84.68524616	84.68524616		N	2	68	1604	2013-08-09 00:00:00		0	45		2060		2060			Y	173	172		0		59						7010		7.6	N	3			N
1013	M	O	O	1			3	54	59	28.1	27.80833964	28.1228	93.89293105	93.89293105		Y	24	25	1604	2013-10-22 00:00:00		0	62		2010	2020	2010	3	2016-04-01 00:00:00	N	177.8	165.1		0		54						7010		4.4	N	1			N
1014	M	A	A1	1			3	70	50	22.6	34.53703704	21.9269	46.27578757	46.27578757		Y	1	33	420	2013-07-22 00:00:00		0	42		2040	2010	2040	3	2014-10-25 00:00:00	N	170.2	180		0		70						7010		4.5	N	3			N
1015	F	O	O	1			3	20	40		30.56950558	14.7378	86.27908555	86.27908555		Y	3	24	1557	2013-08-02 00:00:00		0	21		2020	2080	2010			Y	154.9	152.4		0		20						7010		3.8	N	1			N
1016	M	O	O	1			3	29	19	21.7	20.90238586	18.5031	38.26295051	38.26295051		Y	24	26	1602	2013-08-13 00:00:00		0	22		2070		2040				165	183		0		28						7010		5.3	N	3			N
1017	M	A	A	1			3	65	26	28.3	24.64646465	29.4987	40.23286438	40.23286438		Y	11	26	1604	2013-07-22 00:00:00		0	58		2060		2060			Y	175.3	165		0		64						7010		4.1	N	3			N
1018	M	A	A	1			3	69	26	20.6	24.64646465	23.8494	35.99279867	35.99279867		Y	11	26	1604	2013-07-31 00:00:00		0	33		2070		2060			Y	180.3	165		0		68						7010		5.4	N	3			N
1019	M	B	B	1			3	67	26	28.7	27.15187091	28.4378	32.74713129	32.74713129		Y	2	98	1607	2013-08-12 00:00:00	N	0	14		2060		2060			Y	177.8	172.7		0	N	67						7010	N	4.6	N	3			N
1020	M	A	A1	1			3	67	56	28.3	31.69880624	29.6953	57.23294701	57.23294701		Y	3	74	1604	2013-08-08 00:00:00		1	57		2070		2070			Y	162.6	165		0		66						7010		5	N	3			N
1021	F	AB	A1B	1			3	63	25	23.6	22.85408801	23.9841	47.12439336	47.12439336		Y	2	31	1608	2013-08-01 00:00:00		0	21		2060		2060			Y	157.5	173		0		63						7010		5.9	N	3			N
1022	M	A	A	1			3	64	38	20.9	21.51234568	22.9203	34.5079495	34.5079495		Y	2	98	1606	2013-08-09 00:00:00		0	12		2060		2060			Y	188	180		0		62						7010		5.4	N	3			N
1023	M	O	O	1			3	54	18	19.8	22.69391113	20.9823	33.2295536	33.2295536		Y	1	2	1606	2013-07-20 00:00:00		0	20		2060	2020	2060			Y	170	182.9		0		54						7010		4.1	N	3			N
1024	M	A	A2	1			3	65	64	27.8	30.7598702	28.585	34.75964414	34.75964414		Y	2	24	1613	2013-08-08 00:00:00		0	46		2070		2060			Y	172.7	172		0		64						7010		4.5	N	3			N
1025	F	O	O	1			3	68	36	27.4	22.50692521	25.9742	41.85606789	41.85606789		Y	2	3	1604	2013-08-26 00:00:00		0	69		2060	2060	2050	3	2016-08-16 00:00:00	N	152.4	152		0		68						7010		1.3	N	3			N
1026	M	A	A1	1			2	59	26	30.3	23.6276339	30.2652	32.0350371	32.0350371		Y	1	98	1607	2013-07-26 00:00:00		0	96		2060		2060			Y	180.3	175.3		0		58						7010		5	N	3			N
1027	M	A	A1	1			3	56	35	21.1	22.20336304	21.0921	34.78564797	34.78564797		Y	2	25	1607	2013-07-23 00:00:00		0	16		2070		2070	3	2022-11-27 00:00:00	N	177.8	175.3		0		56						7010		5.3	N	3			N
1028	M	O	O	1			3	66	61	22.2	25.61637702	23.8183	38.32562042	38.32562042		Y	1	24	1604	2013-08-15 00:00:00		0	61		2060	2010	2060	3	2016-12-23 00:00:00	N	177.8	188		0		64						7010		4	N	3			N
1029	F	A	A1	1	3	3	3	18	20	16	18.34697547	15.9632	0	0		Y	3	98	1602	2013-07-29 00:00:00		0	17		2020		2020			Y	162.6	177.8		0		18						7010		5.1	N	2			N
1030	F	A	A	1			3	56	30	29.6	33.80401619	31.4509	34.97986749	34.97986749		Y	23	30	1605	2013-07-26 00:00:00	N	0	39		2040	2060	2040			Y	165.1	167.6		0	N	56						7010	N	3.2	N	3			N
1031	F	A	A	1			3	63	30	27	33.80401619	29.9534	39.53522371	39.53522371		Y	23	30	1604	2013-07-24 00:00:00	N	0	67		2040	2020	2040	3	2015-04-06 00:00:00	N	165.1	167.6		0	N	63						7010	N	2.8	Y	3			N
1032	F	A	A1	1	3	3	3	13	17	14.9	21.1995427	14.4778	34.42393398	34.42393398			3	11	1613	2013-07-26 00:00:00		0	10		4040	2060	4070			Y	146.4	142.4		0		13						7999		6.3	Y	3			N
1033	F	A	O	2	1	998	3	16	16	16.1	24.01294742	18.1389	34.95603	34.95603		Y	2	29	1602	2013-08-21 00:00:00		1	61		4060	2020	4080	999	2015-02-19 00:00:00	N	157.5	163		0		16						7010		6.2	N	3			N
1034	M	O	O	1			3	33	16	29.5	22.49086131	30.1954	39.04900384	39.04900384		Y	24	33	1604	2013-08-08 00:00:00		0	36		2070		2050			Y	180.3	177.8		0		33						7010		4.3	N	3			N
1035	M	A	O	2			3	64	25	19.7	21.24477275	20.6421	33.74335302	33.74335302		Y	24	98	1606	2013-07-25 00:00:00		0	18		998		2060			Y	172.9	181		0		63						7010		2.5	N	3			N
1036	M	O	O	1			3	45	17	22.5	23.50561307	22.5134	49.04674767	49.04674767		Y	29	68	1604	2013-07-31 00:00:00	N	0	15		2040		2040	3	2019-04-14 00:00:00	N	182.9	175.3		0	N	45						7010	N	3.3	N	3			N
1037	F	O	O	1			3	65	36	25.1	18.43047681	27.8667	32.96352038	32.96352038		Y	3	24	1608	2013-08-18 00:00:00		0	23		2050		2050			Y	152	147.3		0		63						7010		4.1	N	3			N
1038	F	A	A1	1			3	55	24	26.3	21.43460935	28.2456	33.57160018	33.57160018		Y	23	32	1606	2013-08-06 00:00:00	U	0	16		2060	2010	2040			Y	167.6	182		0	U	54						7010	U	5.7	N	3			N
1039	F	A	A	1			3	45	18	20.5	22.09317005	18.7058	32.06112865	32.06112865		Y	3	24	1607	2013-08-02 00:00:00		0	17		2060		2060			Y	154.9	178		0		44						7010		3.5	N	3			N
1040	M	B	B	1			1	56	25	24.2	24.36509809	24.2104	91.88758174	91.88758174		Y	3	11	1604	2013-08-14 00:00:00	N	0	22		2010		2010				167.6	175.3		0	N	56						7010	N	5.2	N	1			N
1041	F	O	O	1			3	58	44	26.2	31.18349432	25.6061	36.27951756	36.27951756		Y	11	68	1607	2013-08-01 00:00:00	N	0	52		2080	2010	2040			Y	157.5	165.1		0	N	56						7010	N	3.2	N	3			N
1042	F	A	A1	1			3	57	24	29.7	30.59812548	28.4079	31.79454147	31.79454147		Y	1	31	1607	2013-08-02 00:00:00		0	26		2070	2040	2070			Y	162.6	188		0		56						7010		12	N	3			N
1043	M	O	O	1			3	51	55	26.9	24.09162558	23.1635	64.9780262	64.9780262		Y	2	98	1613	2013-08-02 00:00:00		1	46		2010		2010			Y	180.3	175.3		0		51						7010		5.7	N	1			N
1044	M	O	O	1			3	61	36	30.8	39.54089541	32.5495	92.39093315	92.39093315		Y	1	24	1604	2013-09-09 00:00:00		0	65		2020		2010			Y	182.9	177.8		0		61						7010		4.4	N	2			N
1045	M	A	A1	1			3	53	37	28.1	27.17813655	27.1178	31.64598829	31.64598829		Y	2	98	1607	2013-08-01 00:00:00		0	14		2080		2060			Y	175	185.4		0		51						7010		6.8	N	3			N
1046	M	A	A1	1			3	68	23	17.5	35.74717727	17.5415	31.43191011	31.43191011		Y	2	98	1607	2013-08-09 00:00:00		0	42		2030	2060	2030			Y	170.2	190.5		0		68						7010		5	N	3			N
1047	M	A	O	2			3	63	43	30.5	24.72518293	30.2652	65.5165894	65.5165894		Y	1	23	1604	2013-08-12 00:00:00		0	55		2060	2060	2030	3	2015-11-07 00:00:00	N	180.3	173		0		63						7010		4.1	N	1			N
1048	F	A	A2	1			1	44	47	24.7	23.43164172	28.505	0	0		Y	2	24	1604	2013-09-24 00:00:00		0	32		2050	2010	2070			Y	170.2	160		0		44						7010		3.6	N	3			Y
1049	F	A	A1	1			1	30	13	19.3	22.34879949	19.2103	34.24587697	34.24587697		Y	1	32	1602	2013-08-05 00:00:00	N	0	24		2050		2040	2	2019-01-10 00:00:00	N	165.1	159		0	N	29						7010	N	6.6	N	3			N
1050	M	O	O	1			3	58	42	28.2	31.61211952	28.2484	34.80723628	34.80723628		Y	29	32	1557			0	37		2070	2020	2020			Y	176.5	175.3		0		58						7010		4.6	N	1			N
1051	M	B	B	1			3	64	26	28	25.34435262	29.7014	71.65304462	71.65304462		Y	3	68	999	2013-08-22 00:00:00		0	58		2040	2020	2040			Y	188	165		0		64						7010		8	Y	2			N
1052	M	A	A	1			3	58	27	24.5	27.441475	24.7649	34.64403456	34.64403456		Y	33	68	1604	2013-08-08 00:00:00		0	50		2070	2010	2070	3	2017-09-14 00:00:00	N	176.5	165.1		0		58						7010		6.9	N	3			N
1053	F	B	B	1			3	70	53	24.6	29.60526316	24.2382	40.38176095	40.38176095		Y	2	25	1604	2013-08-06 00:00:00		0	46		2080		2040			Y	152.4	152		0		69						7010		5.5	N	3			N
1054	F	B	B	1			3	63	20	23	24.97704316	28.6652	32.34571959	32.34571959		Y	3	30	1607	2013-08-16 00:00:00		0	30		2070	2020	2070			Y	160	165		0		63						7010		9.8	N	3			N
1055	M	A	A	1			3	55	27	18.4	23.37657737	18.4188	39.70167969	39.70167969		Y	3	98	1607	2013-08-26 00:00:00	N	0	36		2080		2080			Y	170.2	177.8		0	N	55						7010	N	3.9	N	3		107	N
1056	M	A	A1	1			3	53	36	29	27.02937505	28.1354	42.13570017	42.13570017		Y	11	33	420	2013-07-30 00:00:00		0	48		2060	2040	2070			Y	190.5	182.9		0		52						7010		4.1	N	3			N
1057	F	A	A1	1			3	57	36	27.7	27.02937505	27.7905	38.01148709	38.01148709		Y	11	33	1613	2013-08-04 00:00:00		0	39		2070		2070			Y	168.9	182.9		0		56						7010		5.1	N	3			U
1058	F	O	O	1	3	996	3	17	17	29.2	25.10252292	26.7899	30.36970566	30.36970566			2	68	1612	2013-07-31 00:00:00		1	16		4050	998	4070	999	2019-01-23 00:00:00	N	154.1	170.2		0		17						7010		5.2	Y	3			N
1059	M	A	A	1			3	75	17	30.9	27.16049383	33.2453	33.27249291	33.27249291		Y	2	11	1607	2013-08-18 00:00:00		0	23		2070		2070			Y	179	180		0		74						7010		9.7	N	3			N
1060	M	O	O	1	2	3	3	11	14	14.9	21.51805765	14.336	35.98108411	35.98108411		Y	1	32	1602	2013-09-23 00:00:00		1	58		4060	2060	4010			Y	127	160		0		10						7010	Y	3.1	N	1			N
1061	M	O	O	1			3	64	39	23.8	27.98989162	24.7774	36.56131427	36.56131427		Y	2	11	1613	2013-08-10 00:00:00		0	42		2070	2060	2060			Y	170.2	172.7		0		64						7010		5.3	N	3			N
1062	F	O	O	1			3	60	39	24.8	27.98989162	24.7946	39.2425229	39.2425229		Y	2	11	1604	2013-08-15 00:00:00		0	51		2050	2020	2060			Y	165.1	172.7		0		60						7010		3.4	N	3			N
1063	M	A	A1	1			3	63	58	31.3	34.71783866	31.268	39.82043446	39.82043446		Y	23	30	1604	2013-08-01 00:00:00		0	30		2060		2060			Y	185.4	178		0		63						7010		6.9	N	3			N
1064	M	A	A1	1			3	29	35	31.7	21.43874854	31.6599	50.83819237	50.83819237		Y	2	30	999	2013-08-01 00:00:00		0	15		2060		2060			Y	180.3	172.7		0		29						7010		6.3	N	3			N
1065	F	O	O	1			3	29	33	21.4	18.40759679	21.0843	32.92837601	32.92837601		Y	2	3	1611	2013-08-04 00:00:00		0	21		2030		2030			Y	167.6	185		0		28						7010		5.9	N	3			N
1066	M	O	O	1			3	69	40	30.5	33.83833901	30.5051	38.12495734	38.12495734		N	2	30	1604	2013-08-01 00:00:00		0	67		2070		2070			Y	167.6	170.2		0		69						7010		4	N	3			N
1067	F	O	O	1			3	68	34	33.7	29.94952482	33.6568	32.57825435	32.57825435		Y	23	68	1604	2013-08-02 00:00:00		1	84		2060		2050			Y	160	147.3		0		68						7010		4.3	N	3			N
1068	F	O	O	1			3	63	34	23.8	29.94952482	24.6407	52.67648124	52.67648124		Y	23	68	1604	2013-08-09 00:00:00		1	46		2060	2070	2060			Y	149.9	147.3		0		63						7010		5	N	3			N
1069	F	O	O	1			3	64	26	24	33.80381009	23.8074	32.80640986	32.80640986		Y	1	2	1607	2013-08-05 00:00:00		0	22		2080	2040	2070	999	2018-03-29 00:00:00	N	155	170.2		0		62						7010		8.8	N	3			N
1070	F	B	B	1			3	71	28	28.9	32.59637188	28.004	34.30659064	34.30659064		Y	30	98	1608	2013-08-14 00:00:00		0	19		2070		2070			Y	167.6	168		0		70						7010		8.4	N	3			N
1071	M	A	A1	1			3	67	41	28.3	29.80386916	30.3796	37.89598043	37.89598043		Y	34	74	1604	2013-12-03 00:00:00		0	58		2060	2020	2060			Y	182.9	173		0		67						7010		5.1	N	3			N
1072	M	A	A1	1			3	67	28	29.2	21.65124127	29.7868	36.66916408	36.66916408		Y	2	3	1604	2013-08-05 00:00:00		0	88		2070		2070			Y	163	173		0		67						7010		4.4	N	3			N
1073	M	B	B	1			3	60	31	29.9	26.88780888	29.0085	41.1073165	41.1073165		Y	2	23	1604	2013-08-05 00:00:00		0	48		2050	2010	2040			Y	160	177.8		0		59						7010		5.4	N	3			N
1074	F	O	O	1	996	996	3	1	0	18.5	17.19677996	14.0612	32.4489398	32.4489398		Y	3	26	208	2013-08-27 00:00:00		1			996	4010	4080			Y	69	66		0		0						7010		4.9	N	1			N
1075	F	AB	B	2			1	46	11	19.6	21.7578125	19.6911	40.76776683	40.76776683		Y	2	33	208	2013-08-15 00:00:00		0	52		2060		2050			Y	163	160		0		45						7010		7	N	3			N
1076	M	O	O	1			3	45	37	24	30.98938705	23.5675	41.0184649	41.0184649		Y	1	66	1604	2013-08-09 00:00:00		1	28		2090	2050	2030	3	2015-08-12 00:00:00	N	172.7	167.6		0		44						7010		5	N	1			N
1077	M	O	O	1			3	57	35	21.3	30.54920452	21.6179	31.92840147	31.92840147		Y	1	3	1607	2013-07-26 00:00:00		0	14		2060	2020	2060			Y	180.3	176.5		0		56						7010		3.1	N	3			N
1078	M	O	O	1			3	64	15	32.3	14.10478901	32.3404	31.92576123	31.92576123		Y	2	24	1607	2013-08-19 00:00:00		0	30		2070		2080	999	2021-11-08 00:00:00	N	175.3	182.9		0		63						7010		5.3	N	3			N
1079	M	O	O	1			3	45	23	25.1	19.44208041	25.179	35.45300922	35.45300922		Y	1	11	1606	2013-08-01 00:00:00		0	14		2050	2010	2050	999	2016-01-06 00:00:00	N	170.2	172.7		0		44						7010		12	N	3			N
1080	F	O	O	1			3	34	27	29.4	36.63548753	29.5824	65.84179972	65.84179972		Y	2	3	1601	2013-08-21 00:00:00		0			2050		2010			Y	160	168		0		34						7010		5.1	N	1			N
1081	M	B	B	1			3	61	46	28.3	24.95676737	29.0056	35.3520913	35.3520913		Y	2	26	1604	2013-08-16 00:00:00		0	56		2060		2060			Y	168.9	193		0		60						7010		4	N	3			N
1082	M	A	A1	1			3	49	21	29.5	21.33893972	29.0164	34.34218394	34.34218394		Y	2	11	212	2013-08-10 00:00:00		0	75		2060	2010	2060	3	2016-12-09 00:00:00	N	188	180.3		0		49						7010		5.1	N	3			N
1083	M	A	A	1			3	34	20	25.2	24.67037636	21.5349	40.17844306	40.17844306		Y	1	33	1602	2013-09-20 00:00:00		0	20		2030		2030			Y	165	191		0		34						7010		7.6	N	1			N
1084	M	O	O	1			3	64	24	30.2	25.14285714	28.0998	31.41149729	31.41149729		Y	31	66	1607	2013-08-07 00:00:00		0	16		2060		2060			Y	171.4	175		0		63						7010		8	N	3			N
1085	M	A	O	2			3	65	24	18.5	25.14285714	18.689	68.27515356	68.27515356		Y	31	66	1604	2013-08-22 00:00:00	U	0	38		2040	2080	2010			Y	180.3	175		0	U	65						7010	U	3.2	Y	2			N
1086	M	B	B	1			3	36	62	23.2	23.38783861	23.2201	0	0		Y	2	98	1601	2013-08-12 00:00:00		0	76		2070		2070			Y	185.4	177.8		0		36						7010		4.9	N	3			N
1087	M	B	O	2			3	54	24	18	24.41731988	19.4249	33.77604842	33.77604842		Y	1	2	1607	2013-08-30 00:00:00		0	14		2060	2050	2020	3	2017-10-20 00:00:00	N	182.9	195.6		0		54						7010		4.3	N	1			N
1088	F	O	O	1			3	20	40	22.6	28.57796068	21.293	34.11883829	34.11883829		Y	1	2	1602	2013-08-03 00:00:00		0	18		2070		2020			Y	147.3	162		0		19						7010		6.7	N	2			N
1089	M	O	O	1			3	58	42	19	21.03575636	19.1185	61.35294815	61.35294815		Y	2	32	1604	2013-12-16 00:00:00		0	46		2050	998	2060	3	2017-02-12 00:00:00	N	179.1	177.8		0		58						7010		5.3	Y	2			N
1090	M	A	A1	1			3	60	41	26	29.16903338	26.1089	45.66995337	45.66995337		Y	2	66	1604	2013-09-18 00:00:00		0	41		2060	2010	2060			Y	170.2	173		0		60						7010		5.9	N	3			N
1091	M	A	A1	1			1	58	41	29.6	29.16903338	29.271	32.07112684	32.07112684		Y	2	66	1607	2013-10-08 00:00:00		0	22		2050		2060			Y	157.5	173		0		58						7010		2.6	N	3			N
1092	F	A	O	2			3	64	68	25.7	26.94638798	21.9179	35.36201741	35.36201741		Y	2	30	1607	2013-09-09 00:00:00		0	15		2040		2040			Y	154.9	160		0		63						7010		4.4	N	3			N
1093	F	AB	A2B	1			3	33	37	21.1	24.94679546	18.3581	63.21296556	63.21296556		Y	68	74	1602	2013-09-06 00:00:00		0	12		2050	2010	2050	999	2018-07-08 00:00:00	N	152.4	165.1		0		33						7010		6.3	N	3			N
1094	M	B	B	1			3	63	19	29.5	20.42835711	30.4098	0	0		Y	2	68	1604	2013-09-10 00:00:00		0	56		2060		2060			Y	172.7	177		0		63						7010		4.9	N	3			N
1095	M	A	A1	1			3	34	30	27.1	24.17024215	27.1245	38.80701276	38.80701276		Y	11	23	1602	2013-09-10 00:00:00		0	20		2060		2060			Y	165.1	170.2		0		34						7010		5.7	N	3			N
1096	F	A	A1	1			3	40	43	30.7	25.05930703	31.6375	44.19816836	44.19816836		Y	1	24	1613	2013-09-13 00:00:00		0	38		2060	2070	2030			Y	172.7	173		0		39						7010		3.9	N	1			N
1097	F	O	O	1			3	34	50	29.4	31.6620753	28.1165	38.56352375	38.56352375		Y	23	69	1604	2013-09-12 00:00:00		0	17		2060		2060			Y	163	165		0		34						7010		6	N	3			N
1098	F	A	A	1			3	64	16	25.5	19.98615384	25.9597	39.2587992	39.2587992		Y	2	29	447	2013-09-14 00:00:00	U	0	48		2060		2050			Y	165.1	180.3		0	U	63						7010	U	2.9	U	3			N
1099	F	A	A	1	2	2	3	11	11	15.4	15.00577549	14.9314	37.61125422	37.61125422		Y	24	32	1602	2013-09-11 00:00:00		0	20		4070	2090	4060			Y	144.8	149.9		0		11						7010		6.9	N	3			N
1100	M	O	O	1			3	70	47	31.9	33.9100346	31.5511	94.07458216	94.07458216		Y	2	68	1613	2013-10-27 00:00:00		0	46		2060	2020	2020			Y	162.6	170		0		70						7010		4.7	Y	1			N
1101	F	A	A	1			3	57	18	20	20.78291354	21.4663	36.23470209	36.23470209		N	1	29	1606	2013-09-14 00:00:00		0	12		2070	2010	2060	3	2017-07-15 00:00:00	N	167.6	172.7		0		57						7010		3.4	N	3			N
1102	M	A	A	1			2	77	43	24.2	19.82698962	27.3239	50.30776923	50.30776923		Y	1	3	1604	2013-09-25 00:00:00		0	46		2040	2020	2030	999	2014-01-11 00:00:00	N	182.9	170		0		77						7010		4.3	N	2			N
1103	M	A	A	1			1	69	43	35.7	19.82698962	36.5596	40.11305246	40.11305246		Y	1	3	1604	2013-11-18 00:00:00		0	55		2060	2080	2060			Y	177.8	170		0		69						7010		4.3	N	3			N
1104	F	O	O	1			3	61	23	26.7	22.77555576	26.7037	34.63390049	34.63390049		Y	2	24	1607	2013-09-13 00:00:00	U	0	18		2020		2040			Y	157.5	177.8		0	U	61						7010	N	4.6	N	3			N
1105	M	O	O	1			3	68	38	25.3	32.02485744	27.7153	52.94923545	52.94923545		Y	2	3	1604	2013-10-01 00:00:00		0	43		2040		2040			Y	180.3	167.6		0		68						7010		8.8	N	3			N
1106	F	A	A	1			3	56	37	27.3	26.36796459	25.7892	44.30517606	44.30517606			25	68	1604	2014-01-03 00:00:00		0	38		2060		2020			Y	157.5	154.9		0		55						7010		6	N	1			N
1107	F	O	O	1			3	64	61	21.9	22.17746371	19.9201	51.50904843	51.50904843		N	2	68	1608	2013-09-10 00:00:00		1	36		2070		2050			Y	152.4	157.5		0		61						7010		4.4	N	3			N
1108	M	A	A1	1			3	58	24	25.7	26.64905849	25.9312	43.98128413	43.98128413		Y	2	2	1604	2013-09-10 00:00:00		0	36		2060	2020	2060	999	2014-06-12 00:00:00	N	183	172.7		0		58						7010		3.5	Y	3			N
1109	F	A	A1	1			3	30	42	22.1	34.14107409	19.9061	33.28722413	33.28722413		Y	1	32	1602	2013-09-16 00:00:00		0	34		2060	998	2060	3	2014-05-28 00:00:00	N	162.6	170.2		0		26						7010		5.7	N	3			U
1110	M	O	O	1			3	37	21	16.3	20.16133065	18.9706	0	0		Y	2	24	1601	2013-09-24 00:00:00		1	72		2060	2050	2050	1	2013-09-24 00:00:00	N	165.1	157.5		0		37						7010		3.5	N	3			U
1111	M	O	O	1			3	65	19	23.1	20.29363313	22.7579	32.33481939	32.33481939		Y	24	29	1607	2013-09-13 00:00:00		0	14		2060		2060			Y	167.6	180.3		0		63						7010		4.2	N	3			N
1112	F	O	O	1			3	42	47	26.6	16.93551774	25.7472	75.10482015	75.10482015		Y	1	3	1604	2013-11-05 00:00:00	N	0	26	40	2070	2020	2030			Y	162.6	157.5		0	Y	42						7010	Y	6.7	N	1		66	N
1113	F	O	O	1			3	24	41	21.5	22.17746371	21.4512	46.60592149	46.60592149		Y	2	2	1602	2013-08-13 00:00:00		0	22		2040		2040			Y	170.2	157.5		0		24						7010		5.3	N	3			N
1114	M	O	O	1			3	46	23	24.5	20.23770485	27.0012	36.34565756	36.34565756		Y	2	31	1602	2013-08-29 00:00:00		0	17		2030		2030			Y	164	182.9		0		46						7010		5.3	N	3			U
1115	M	O	O	1			3	57	21	20.8	22.90327161	20.2224	43.71018195	43.71018195		Y	11	23	1604	2013-08-09 00:00:00		1	45		2060		2060			Y	172.7	157.5		0		57						7010		5.3	N	3			N
1116	M	A	A1	1			3	51	54	24.1	34.82851474	24.0741	93.60692335	93.60692335		Y	23	30	1604	2013-08-13 00:00:00		0	57		2030	998	2060			Y	180	168		0		51						7010		5.7	N	3			N
1117	M	O	O	1			3	55	41	27.8	24.48979592	30.8724	30.37473634	30.37473634		Y	32	68	1607	2013-08-19 00:00:00		0	77		2050		2060			Y	185.4	175		0		54						7010		5.9	N	3			N
1118	M	A	A	1			3	66	28	27.2	20.73845459	26.7484	65.14233648	65.14233648		Y	2	33	1604	2013-09-05 00:00:00		1	42		2080		2050			Y	158.8	163		0		66						7010		3.9	N	3			N
1119	M	O	O	1			3	71	48	30.3	28.58502041	30.2731	32.97397346	32.97397346		Y	30	36	1607	2013-08-19 00:00:00		0	51		2070		2070			Y	175.3	172.7		0		71						7010		8.4	N	3			N
1120	M	O	O	1			3	28	33	19.5	27.12460575	17.5744	39.37274809	39.37274809		Y	2	68	1602	2013-09-11 00:00:00		0	26		2070		2070			Y	185.4	182.9		0		28						7010		6.4	N	3			U
1121	M	A	A1	1			3	64	19	28.1	26.82742078	26.5715	84.73308758	84.73308758		Y	31	98	1604	2013-08-27 00:00:00		0	40		2010		2010			Y	177.8	178		0		64						7010		7.1	N	1			N
1122	M	O	O	1			2	62	46	22.4	28.63403945	26.43	46.87821131	46.87821131		Y	3	98	1604	2013-11-13 00:00:00		0	42		2040	2030	2040	999	2014-01-23 00:00:00	N	180.3	185		0		62						7010		6	N	3			N
1123	M	A	A1	1			3	70	53	25	28.7797257	24.9661	32.55494395	32.55494395		Y	2	98	1605	2013-08-12 00:00:00		0	68		2050	2070	2050			Y	177.8	175.3		0		70						7010		3.4	N	3			N
1124	M	A	O	2			3	59	45	31.9	29.20894731	30.4367	59.32859388	59.32859388		Y	3	24	1604	2013-08-13 00:00:00		0	61		2070		2050	999	2019-09-28 00:00:00	N	180.3	190.5		0		59						7010		5.8	N	3			U
1125	M	O	O	1			3	64	44	23.9	33.39225088	26.1752	33.82565764	33.82565764		Y	2	98	1607	2013-08-13 00:00:00		0	13		2060		2060			Y	188	180.3		0		64						7010		4	N	3			N
1126	M	A	A	1			3	65	25	19.7	19.15033416	19.7388	89.77571672	89.77571672		Y	2	68	1608	2013-08-30 00:00:00		0	18		2030		2040			Y	177.8	165.1		0		65						7010		5.1	N	3			Y
1127	F	A	A1	1			3	54	49	27.9	27.98616708	27.9276	33.92190571	33.92190571		N	2	24	1607	2013-08-15 00:00:00		0	14		2050	998	2050	3	2018-03-17 00:00:00	N	152.4	152.4		0		53						7010		4.5	N	3			N
1128	F	A	A	1			3	49	27	25.2	18.35180055	23.0008	45.48154229	45.48154229		Y	2	3	1604	2013-08-22 00:00:00	N	0	39	80	2040		2030			Y	162.6	152		0	Y	49						7010	Y	4.2	N	2		193	N
1129	F	A	A1	1			3	56	32	23.7	42.95800983	29.0811	46.68393358	46.68393358		Y	3	24	420	2013-08-16 00:00:00		0	36		2080	2070	2070	3	2016-01-25 00:00:00	N	154.9	160		0		55						7010		4	N	3			N
1130	F	O	O	1			3	36	24	19.7	23.55981443	18.7969	49.45824783	49.45824783		Y	23	98	1602	2013-09-18 00:00:00		0	25		2030		2030			Y	167.6	185.4		0		36						7010		7.5	N	2			N
1131	M	A	A	1			3	72	30	23.4	18.80741066	27.5207	37.9137163	37.9137163		Y	23	98	1604	2013-09-13 00:00:00	U	0	75		2080		2060	3	2019-11-21 00:00:00	N	172.7	162.6		0	U	72						7010	U	3.1	Y	3			N
1132	M	O	O	1			3	49	20	29	21.25714286	27.6671	71.84977536	71.84977536		Y	2	68	1604	2013-09-06 00:00:00	N	0	53		2020		2030			Y	177.8	175		0	N	48						7010	N	7.3	N	2			N
1133	F	O	O	1			3	63	40	27.8	25.07357956	29.5876	38.38785951	38.38785951		Y	3	11	1604	2013-08-23 00:00:00		0	44		2070		2030			Y	165.1	172.7		0		63						7010		4.8	N	2			U
1134	M	O	O	1			3	65	46	26.4	27.49841291	26.6256	43.59574075	43.59574075		Y	1	3	1604	2013-08-21 00:00:00	N	0	58		2060		2040			Y	168	173		0	N	64						7010	N	4.5	N	3			N
1135	M	O	O	1			3	53	49	20.2	25.30617306	20.6616	34.90863942	34.90863942		Y	24	98	1607	2013-08-22 00:00:00		0	10		2060		2030	999	2022-09-02 00:00:00	N	172.7	177.8		0		51						7010		4.7	N	3			N
1136	M	A	A1	1			3	53	68	23.4	24.42447125	25.1543	36.07505308	36.07505308		Y	1	31	1604	2013-08-22 00:00:00		0	38		2060		2040	3	2018-10-16 00:00:00	N	157.5	173		0		53						7010		6	N	3			N
1137	F	O	O	1			3	57	39	30.4	33.17223827	31.6349	47.95188004	47.95188004		Y	2	2	1604	2013-08-30 00:00:00		0	34		2050		2020			Y	167.6	187		0		57						7010		4.4	N	1			N
1138	M	O	O	1			3	62	58	21.5	27.75487645	21.4533	36.28451893	36.28451893		Y	24	24	1613	2013-08-22 00:00:00		0			2020	2010	2020	3	2015-10-07 00:00:00	N	170.2	167.6		0		62						7010		5.3	N	1			N
1139	F	A	A	1			3	65	30	30.7	23.3489229	30.7418	82.43614553	82.43614553		Y	2	98	1604	2013-08-20 00:00:00		0	93		2030	2050	2030			Y	154.9	168		0		65						7010		2.5	N	2			N
1140	M	O	O	1			3	62	39	21.3	26.57312925	21.3005	95.01486177	95.01486177		N	1	31	1604	2013-08-26 00:00:00		1	54		2060	2080	2050			Y	170.2	168		0		62						7010		2.9	N	3			N
1141	M	A	A1	1			3	64	19	25.4	26.07897153	24.372	40.68412652	40.68412652		Y	2	24	1604	2013-08-21 00:00:00		0			2020	2090	2020			Y	166	165		0		64						7010		3.8	Y	1			N
1142	F	A	A1	1			3	54	19	31	26.07897153	30.9997	47.25016532	47.25016532		N	2	24	1556	2013-08-21 00:00:00		1	35		2070		2030	999	2013-12-20 00:00:00	N	160	165		0		54						7010		5.3	N	2			N
1143	F	O	O	1			3	38	42	28.8	22.29937894	22.244	36.09557964	36.09557964		Y	29	66	1605	2013-09-11 00:00:00		0	41		2040		2040				163	143		0		37						7010		6.8	N	3			N
1144	F	A	A1	1			3	20	41	18.3	46.22987612	18.3276	87.78069178	87.78069178		Y	2	23	1602	2013-08-22 00:00:00		0	24		2020	2010	2020	3	2014-09-16 00:00:00	N	154.9	175.3		0		20						7010		5.4	N	1			N
1145	M	A	A	1			3	67	18	33.7	21.98473785	33.7186	41.16067806	41.16067806		Y	1	24	1604	2013-08-21 00:00:00		0	34		2050	2050	2050			Y	177.8	177.8		0		67						7010		4	N	3			N
1146	M	O	O	1			3	59	37	26.8	25.71166208	26.7915	31.56213598	31.56213598		Y	2	98	1607	2013-08-21 00:00:00		0	26		2040		2040			Y	165.1	165		0		58						7010		6	N	3			N
1147	M	B	B	1			3	51	50	26.2	23.046875	26.2204	37.21036502	37.21036502		Y	24	98	432	2013-09-19 00:00:00		0	26		2060	2050	998			Y	180.3	160		0		51						7010		8	N	3			N
1148	M	O	O	1			3	47	18	21.1	21.16902382	21.025	32.34583071	32.34583071		Y	2	32	1606	2013-10-25 00:00:00		0	17		2060	2060	2060			Y	188	182.9		0		46						7010		2.2	N	3			Y
1149	M	O	O	1			3	53	41	28	26.39964968	27.9795	57.25797966	57.25797966		Y	69	74	1613	2013-08-20 00:00:00		0	36		2020	2060	2020			Y	177.8	160		0		53						7010		3.7	N	2			N
1150	M	O	O	1			1	29	38	25.6	25.24028717	25.7932	50.17311145	50.17311145		Y	2	29	1604	2013-08-23 00:00:00		1	18		2040	998	2050	3	2017-02-17 00:00:00	N	169	165.1		0		28						7010		9.5	N	3			N
1151	F	O	O	1			3	55	29	19.4	20.28479857	19.3871	33.2851236	33.2851236		Y	24	98	1607	2013-08-24 00:00:00		0	19		2060		2070			Y	157.5	157		0		55						7010		2.6	N	3			N
1152	F	O	O	1			3	53	50	27.9	22.5877004	28.09	31.00650527	31.00650527		Y	2	24	1607	2013-08-29 00:00:00		0	18		2070		2070			Y	167.6	188		0		46						7010		5.2	N	3			N
1153	F	O	O	1			1	58	30	30.7	21.13640591	31.3539	69.57687957	69.57687957		Y	2	3	1604	2013-08-30 00:00:00	U	1	26		2040	2040	2050			Y	162.6	167.6		0	U	58						7010	U	4.8	N	3			N
1154	F	A	A	1			3	48	24	28.4	20.5481368	28.322	31.68810567	31.68810567		Y	24	26	1607	2013-09-11 00:00:00		0	15		2070		2070			Y	162.6	162.6		0		43						7010		5	N	3			N
1155	M	A	O	2			3	75	68	27.4	22.12110414	27.4571	33.65578226	33.65578226		Y	3	98	1607	2013-09-27 00:00:00		0	40		2040	2010	2040			Y	179.1	191		0		75						7010		8.6	N	3			N
1156	F	B	B	1			3	56	27	26.3	26.73507967	26.4291	58.44488265	58.44488265		Y	2	3	1604	2013-08-19 00:00:00		0	61		2060		2060			Y	157.5	161		0		56						7010		5.4	N	3			N
1157	M	A	O	2			3	71	20	24.8	24.16326531	25.3966	48.9054264	48.9054264		Y	1	2	1604	2013-08-26 00:00:00		0	46		2050		2040			Y	180	175		0		71						7010		2.9	N	3			N
1158	M	O	O	1			3	71	20	24.7	24.16326531	25.275	36.36774958	36.36774958		Y	1	2	1604	2013-08-26 00:00:00		0	46		2080		2060			Y	182.9	175		0		70						7010		5.2	N	2			N
1159	M	B	B	1			3	41	31	19.5	20.99407321	21.2561	34.33027463	34.33027463		Y	3	98	1601	2014-08-23 00:00:00		0	74		998	998	2050			Y	160	167.6		0		40						7010		5.6	N	3			N
1160	M	A	A	1			3	37	38	21.7	29.1797846	19.5261	43.50838287	43.50838287		Y	2	98	1613	2013-08-26 00:00:00		0	26		2050		2070			Y	187.3	180.3		0		35						7010		4	Y	3			U
1161	M	O	O	1			3	62	59	27.2	21.94828608	27.1718	37.94958713	37.94958713		Y	1	3	1604	2013-08-19 00:00:00		0	59		2070		2070			Y	175.3	162.6		0		62						7010		5.9	Y	3			N
1162	M	O	O	1			3	55	36	33.8	25.54326398	32.9262	45.39450589	45.39450589		Y	1	24	1604	2013-08-22 00:00:00		0	48		2060		2050			Y	165.1	162.6		0		55						7010		6	N	3			N
1163	M	O	O	1			3	62	21	27.1	19.85726657	26.7821	35.29352584	35.29352584		Y	36	74	1604	2013-08-25 00:00:00		0	76		2060		2070			Y	170.2	183		0		62						7010		6.2	N	3			N
1164	M	O	O	1			3	60	21	31.1	19.85726657	31.0662	43.28814915	43.28814915		Y	36	74	1604	2013-09-08 00:00:00		0	33		2060		2050			Y	177.8	183		0		60						7010		4	N	3			N
1165	F	B	B	1			3	52	20	21	23.94463668	20.4818	37.39211454	37.39211454		Y	2	11	1607	2013-08-21 00:00:00		0	13		2040	2010	2040			Y	147.3	170		0		52						7010		5.1	N	3			N
1166	M	A	A	1			3	40	35	29.5	20.39767393	34.863	33.51150955	33.51150955		Y	1	3	208	2013-08-28 00:00:00	N	1	55		2050	2080	2050			Y	167.6	165.1		0	N	36						7010	N	3.7	N	3			N
1167	F	O	O	1			3	61	66	26.5	20.79435357	26.5498	82.79560839	82.79560839		Y	2	24	1604	2013-08-28 00:00:00		0	38		2050		2020	3	2023-05-08 00:00:00	N	157.5	149.9		0		61						7010		6.3	N	1			N
1168	F	A	A1	1			3	45	47	29.2	33.37403125	29.9534	32.0682741	32.0682741		Y	23	26	1611	2013-08-27 00:00:00		0	75		2090		2030			Y	167.6	175.3		0		45						7010		6.8	N	1			N
1169	M	O	O	1			3	58	37	22.9	22.77323196	24.8033	35.33341101	35.33341101		Y	2	29	1608	2013-09-06 00:00:00	N	0	20		2070		2030			Y	164	167.6		0	N	58						7010	N	6.4	N	2			N
1170	F	O	O	1			3	30	24	15.5	24.46148634	15.4758	72.99058713	72.99058713		Y	2	25	1602	2013-08-30 00:00:00	U	0	15		2020		2020			Y	165.1	185.4		0	U	30						7010	U	3.4	N	1			N
1171	M	A	A	1			3	71	48	30.5	24.22936804	30.6976	36.68050362	36.68050362		Y	2	24	1604	2013-08-25 00:00:00	N	1	71	95	2060		2040			Y	167.6	180.3		0	N	70						7010	N	3.3	N	3		40	N
1172	M	O	O	1			3	27	58	18.7	36.27999194	22.8626	39.48430607	39.48430607		Y	2	26	1602	2013-09-07 00:00:00		0	12		2050	2010	2010			Y	162.6	160		0		26						7010		7	N	1			N
1173	F	O	O	1			3	44	19	22.4	18.20987654	20.8305	40.7322915	40.7322915		Y	2	33	1602	2013-08-30 00:00:00	N	0	24	40	2060	2060	2040			Y	173	180		0	N	44						7010	N	7.5	Y	3		129	N
1174	M	O	O	1			3	40	56	19.9	29.89507932	28.5932	33.7847834	33.7847834		Y	2	98	1602	2013-09-12 00:00:00		0	26		2060		2030			Y	182.9	162.6		0		40						7010		6	N	1			N
1175	M	B	B	1			3	59	31	29.9	25.48476454	30.0099	31.60224301	31.60224301		Y	3	11	1610	2013-09-16 00:00:00	N	0	22		2070	2030	2040			Y	183	190		0	N	58						7010	N	7.6	N	3			N
1176	M	A	A1	1			3	66	25	20.9	26.8744961	21.6662	32.75142059	32.75142059			1	23	1607	2013-08-30 00:00:00		0	18		2060		2060			Y	177.8	183		0		63						7010		4.5	N	3			N
1177	F	O	O	1			3	62	24	26.2	18.32430011	26.9125	32.1049435	32.1049435		Y	24	68	1608	2013-09-11 00:00:00		0	30		2040	2010	2040			Y	172.7	185.4		0		62						7010		4.9	N	3			N
1178	F	A	A1	1			3	73	34	22.7	20.26516777	23.7499	47.62727701	47.62727701		Y	1	3	1604	2013-09-03 00:00:00		0	75		2050	2040	2020			Y	172.7	160		0		73						7010		5.2	N	1			N
1179	M	A	A	1			3	55	50	23	31.67346939	25.6158	60.13192931	60.13192931		Y	3	66	1604	2013-08-28 00:00:00		0	45		2050		2040			Y	172.7	175		0		55						7010		7.3	Y	2			N
1180	M	O	O	1			3	66	25	24.7	26.86120692	24.5429	68.34829623	68.34829623		Y	1	2	1609	2013-08-30 00:00:00		0			2030		2030	3	2022-08-22 00:00:00	N	190	181		0		66						7010		3.3	N	1			N
1181	M	A	A	1			3	19	16	15	19.80534178	15.3227	37.76610894	37.76610894		Y	1	25	1602	2013-08-31 00:00:00		0	27		2060		2030	3	2022-06-08 00:00:00	N	160	188		0		19						7010		4.4	N	2			N
1182	M	O	O	1			3	38	20	21.7	27.67281317	21.8736	45.55578048	45.55578048		Y	2	25	1605	2013-09-04 00:00:00		0	22		2040		2040			Y	190.5	175.3		0		38						7010		12	N	3			N
1183	M	O	O	1			3	41	25	19.9	24.66729471	20.679	34.93985772	34.93985772		Y	2	32	1557	2013-08-24 00:00:00		0	17		2080		2050			Y	180	182.9		0		40						7010		6.8	N	3			N
1184	F	A	A1	1			3	36	22	17.5	22.67573696	17.3065	36.61321703	36.61321703		Y	11	24	1602	2013-08-27 00:00:00		0	24		2060		2060			Y	165.1	168		0		34						7010		3.9	Y	3			N
1185	F	A	A1	1			3	63	64	27.3	39.6893939	27.0948	47.04739836	47.04739836		Y	29	33	1604	2013-09-05 00:00:00	N	0	41	21	2040	2070	2040			Y	160	157.5		0	N	63						7010	Y	8.8	N	3			N
1186	M	O	O	1			3	61	18	30	19.94680851	29.4129	36.80885149	36.80885149		Y	30	68	1604	2013-09-20 00:00:00		1	73		2080		2080			Y	179.1	188		0		60						7010		5.7	N	3			N
1187	M	O	O	1			3	62	39	29.4	30.10211858	29.4446	0	0		Y	30	66	1604	2013-09-18 00:00:00		0	55		2050		2050	999	2019-10-02 00:00:00	N	170.2	162		0		62						7010		4.8	N	2			N
1188	M	A	A1	1			3	58	30	20.5	22.06156846	21.1438	42.20253921	42.20253921		Y	3	29	1612	2013-08-27 00:00:00		0	24		2080		2050			Y	172.7	167.6		0		58						7010		5.4	N	3			N
1189	M	A	O	2			3	60	21	34.7	20.11249697	34.7015	48.23261627	48.23261627		Y	2	11	1604	2013-09-05 00:00:00		0	48		2060	2010	2060	999	2016-01-05 00:00:00	N	167.6	172.7		0		60						7010		9	N	2			N
1190	F	A	A1	1			3	56	18	23.9	19.61937716	24.1291	48.76993078	48.76993078		Y	1	24	1604	2013-08-28 00:00:00		1	48		2060		2060	3	2020-10-08 00:00:00	N	162.6	170		0		55						7010		4.4	N	3			N
1191	F	O	O	1			3	58	14	21.6	40.3000806	10.5576	42.659954	42.659954		Y	1	2	1608	2013-08-27 00:00:00		0	44		2080		2070	999	2021-09-21 00:00:00	N	160	152.4		0		56						7010		5.7	N	3			N
1192	F	O	O	1			3	51	20	26	31.20789114	27.5201	33.645105	33.645105		Y	1	26	1606	2013-09-10 00:00:00	N	0	19	60	2070	998	2060			Y	177.8	172.7		0	N	51						7010	N	5	N	3		92	N
1193	F	O	O	1			3	59	18	25.7	30.34918179	25.7064	94.6182751	94.6182751		N	3	32	1604	2013-09-09 00:00:00		1	48		2050	2020	2020			Y	147.3	162.6		0		59						7010		3.2	N	1			N
1194	M	O	O	1			3	61	24	26.5	24.36829719	30.1253	39.18402224	39.18402224		Y	11	31	1614	2013-09-04 00:00:00	N	0	52	50	2060		2040			Y	177.8	182.9		0	N	58						7010	Y	5.9	N	3			N
1195	F	B	O	2			3	63	48	24.4	27.5308642	28.3497	35.26670032	35.26670032		Y	2	98	1607	2013-09-10 00:00:00	U	0	11		2020		2010	2	2021-07-25 00:00:00	N	160	180		0	U	63						7010	Y	3.3	N	1			N
1196	F	A	A2	1			3	31	23	24	20.1953125	24.0212	0	0		Y	2	29	1611	2013-09-09 00:00:00		1	13		2060		2020			Y	152.4	160		0		31						7010		5.8	N	1			N
1197	F	A	A	1			3	66	59	23.9	25.1486054	23.859	34.0437406	34.0437406		Y	24	68	1607	2013-08-30 00:00:00		0	18		2070	2050	2070			Y	162.6	162		0		66						7010		5.7	N	3			N
1198	M	O	O	1			3	70	43	31.3	25.57639198	27.3469	39.58599834	39.58599834		Y	2	30	1604	2013-08-24 00:00:00		0	52		2080	2080	2080	1	2013-08-23 00:00:00	N	172.7	172.7		0		70						7010		6.3	Y	3			N
1199	M	AB	AB	1			1	57	19	25.6	26.85617616	25.7629	58.33280204	58.33280204		Y	2	3	1605	2013-08-30 00:00:00		0	26		2060	2050	2050	1	2013-08-19 00:00:00	N	180	177.8		0		57						7010		5.4	N	3			N
1200	F	A	A1	1			3	59	47	34	29.36716435	33.6859	32.41175319	32.41175319		Y	2	23	1607	2013-09-17 00:00:00	N	0	20	40	2060		2040			Y	162.6	154.9		0	N	59						7010	Y	7.4	Y	3		87	N
1201	M	A1	A	1			3	67	35	29.1	24.7427506	26.9388	35.46403464	35.46403464		Y	11	32	999	2013-09-23 00:00:00		0	44		2040	2020	2040			Y	170.2	175.3		0		67						7010		6.9	N	3			N
1202	F	B	O	2			3	70	28	29.5	18.52666427	29.7868	35.3627981	35.3627981		Y	1	3	1604	2013-09-13 00:00:00		0	71		2060	2060	2040	999	2013-10-05 00:00:00	N	165.1	165.1		0		70						7010		2.4	N	3			N
1203	F	O	O	1			3	64	28	30.6	18.52666427	30.2861	60.72131073	60.72131073		Y	1	3	1609	2013-09-04 00:00:00		0	67		2040	2010	2040	3	2016-04-16 00:00:00	N	165.1	165.1		0		64						7010		4.2	N	3			N
1204	M	B	B	1			3	61	28	31.8	20.08371702	31.794	33.39033856	33.39033856		Y	2	23	1604	2013-08-28 00:00:00		1	55		2070		2070			Y	170.2	180.3		0		61						7010		4.2	N	3			N
1205	M	O	O	1			1	59	20	20.7	28.55514974	24.7256	48.50639656	48.50639656		Y	1	98	1610		Y	0	26	40	2070	2010	2010			Y	173	185		0	N	58						7010	Y	6.9	N	1		219	N
1206	M	O	O	1			3	42	18	18.9	20.90238586	18.1635	34.73461773	34.73461773		Y	3	68	1602	2013-10-22 00:00:00		0	24		998		2070			Y	175	183		0		41						7010		4.9	N	3			N
1207	F	O	O	1			3	53	56	29.5	37.39612188	30.3615	32.81960748	32.81960748		Y	1	68	1607	2013-08-29 00:00:00		0	14		2040		2060			Y	154.9	152		0		52						7010		3.8	N	3			N
1208	M	A	A1	1			3	62	35	29.2	27.66142374	29.4143	42.80050871	42.80050871		Y	2	11	1604	2013-08-26 00:00:00		0	56		2060		2060				178	182		0		62						7010		5.4	N	3			N
1209	F	O	O	1			3	63	20	25.3	29.21146408	23.7359	33.33308324	33.33308324		Y	2	24	1607	2013-08-27 00:00:00		0	22		2070		2070			Y	167.6	170.2		0		62						7010		2.7	N	3			N
1210	M	O	O	1			3	55	20	24.2	29.21146408	28.1918	32.28643121	32.28643121		Y	2	24	1607	2013-08-27 00:00:00		0	14		2060		2070			Y	167.6	170.2		0		52						7010		2.7	N	3			N
1211	M	B	B	1			3	59	24	32.5	17.43083071	32.18	38.66365602	38.66365602		Y	24	30	420	2013-08-30 00:00:00		0	39		2060		2060			Y	172.7	172.7		0		59						7010		3.6	N	3			N
1212	F	O	O	1			3	21	17	18.3	31.17913832	17.3527	37.83851306	37.83851306		Y	1	3	1602	2013-09-10 00:00:00		0	27		2040	998	2040	999	2018-05-16 00:00:00	N	165.1	168		0		20						7010		5.8	N	3			N
1213	M	A	A	1			3	68	32	20	29.92027233	20.0273	34.49247448	34.49247448		Y	3	32	1607	2013-09-06 00:00:00		0	8		2070		2060			Y	169	183		0		66						7010		5.5	N	3			N
1214	M	A	O	2			3	69	14	26	23.14725512	25.9705	52.18254606	52.18254606		Y	30	31	1613	2013-09-10 00:00:00		0	52		2060	2050	2060	3	2014-03-16 00:00:00	N	177.8	161		0		69						7010		2.8	N	3			N
1215	M	O	O	1			3	67	26	30.6	33.22896975	29.9019	57.90102471	57.90102471		Y	1	24	1604	2013-09-09 00:00:00		0	65		2040		2030			Y	180	184		0		66						7010		7	Y	3			N
1216	F	O	O	1			1	58	41	27.8	21.14631991	27.1026	33.68080541	33.68080541		Y	2	68	1607	2013-09-30 00:00:00	Y	0	24	40	2060		2040			Y	160	178		0	N	57						7010	Y	4.3	N	3		268	N
1217	F	O	O	1			3	66	42	26.9	28.95790289	26.3643	32.11356433	32.11356433		Y	1	2	1607	2013-09-06 00:00:00		0	24		2040		2040	3	2019-06-09 00:00:00	N	157.5	176		0		66						7010		9.3	N	3			N
1218	M	A	A	1			3	51	38	23.8	22.78937555	24.1588	89.05413243	89.05413243		Y	2	24	1602	2013-08-30 00:00:00		1	22		2020		2020			Y	170.2	175.3		0		51						7010		5.4	N	2			N
1219	F	B	B	1			3	43	45	18.6	27.55561067	17.0051	39.44115095	39.44115095		Y	3	31	1601	2013-09-19 00:00:00		0	43		2060		2080			Y	160	152.4		0		42						7010		5.5	N	3			N
1220	M	A	A1	1			3	67	55	24.4	20.29779033	24.3661	44.07130321	44.07130321		Y	11	26	1604	2013-09-06 00:00:00		0	60		2070	2010	2070	3	2016-04-08 00:00:00	N	175.3	166.1		0		67						7010		5.1	N	3			N
1221	M	B	B	1			3	61	16	18.1	23.4793369	28.3532	43.4030376	43.4030376		Y	11	68	1604	2013-12-06 00:00:00	N	0	24	40	2070	2010	2040			Y	178	165.1		0	N	61						7010	Y	7.1	N	3		115	N
1222	M	A	A1	1			3	64	41	26.7	22.72002762	26.7287	45.13741855	45.13741855		Y	2	98	1604	2013-08-30 00:00:00		1	51		2060		2060			Y	175.3	170.2		0		63						7010		5.3	N	3			N
1223	M	A	A	1			3	74	24	26.7	24.27662815	27.1683	36.96320365	36.96320365		Y	24	68	1604	2013-09-05 00:00:00		0	51		2060		2060	999	2019-12-25 00:00:00	N	181.4	183		0		74						7010		4.8	Y	3			N
1224	M	A	A1	1			3	72	33	25.4	41.02763308	25.5231	33.87913837	33.87913837		N	2	23	1607	2013-09-01 00:00:00		0	25		2060		2060			Y	180.3	177.8		0		71						7010		3.8	N	3			N
1225	F	A	A1	1			3	50	32	28.7	31.36029859	29.2946	34.24790462	34.24790462		Y	2	23	1607	2013-09-26 00:00:00		0	19		2050		2040			Y	152	157		0		49						7010		6.3	N	3			N
1226	M	B	O	2			3	69	60	22.8	25.2751675	22.7848	35.75480393	35.75480393		Y	3	24	1607	2013-09-10 00:00:00		0	27		2070		2070			Y	182.9	170.2		0		69						7010		5.6	N	3			N
1227	F	O	O	1			3	21	29	16.1	20.99407321	16.1198	38.45427302	38.45427302		Y	1	26	1556	2013-09-06 00:00:00		0	23		2040	2050	2020			Y	160	167.6		0		20						7010		2.7	N	2			N
1228	M	O	O	1			3	65	38	22.4	29.95175073	22.351	56.01586112	56.01586112		N	3	23	1604	2013-09-09 00:00:00	N	1	52		2060		2050				172.7	175.3		0	N	65						7010	N	3.3	N	3			N
1229	M	O	O	1			3	72	38	26.2	29.95175073	26.1557	70.2858213	70.2858213		N	3	23	1604	2013-09-04 00:00:00		0	100		2060	2020	2020			Y	170.2	175.3		0		72						7010		4.8	N	2			N
1230	F	A	A2	1			1	28	32	17.2	21.21687995	17.1824	38.09406155	38.09406155		Y	1	3	1602	2013-09-10 00:00:00		0	20		2030	2020	2040			Y	160	173		0		28						7010		5.2	N	3			N
1231	M	O	O	1			3	58	34	24.9	31.17086124	25.904	90.22189234	90.22189234		Y	2	3	999	2013-09-06 00:00:00		0	45		2020		2020			Y	182.9	167.6		0		58						7010		8.6	N	2			N
1232	F	A	O	2			3	54	46	27.1	22.87115685	26.3599	40.34830568	40.34830568		Y	23	30	1604	2013-09-06 00:00:00		0	48		2040	998	2040			Y	180.3	190.5		0		54						7010		8.2	N	3			N
1233	F	O	O	1			1	60	35	29.7	35.68489747	30.788	40.17416752	40.17416752		Y	2	3	1604	2013-10-21 00:00:00		0	44		2060		2060			Y	142.2	144.8		0		60						7010		7.7	N	3			N
1234	M	O	O	1			3	57	29	32.3	28.95641292	31.2414	47.27509819	47.27509819		Y	2	68	1604	2013-10-04 00:00:00		0	58		2080		2060			Y	180.3	188		0		57						7010		4.2	N	3			N
1235	M	AB	A1B	1			3	54	26	27.6	20.92524873	26.8781	32.34141888	32.34141888		Y	2	98	1607	2013-09-13 00:00:00	N	0	21		2040	2020	2040			Y	167.6	182.9		0	N	54						7010	N	5.1	N	3			N
1236	F	O	O	1			3	60	55	25.7	24.97563589	28.7198	31.10319234	31.10319234		Y	2	3	1607	2013-10-02 00:00:00		0	26		2040		2040			Y	162.6	162.6		0		60						7010		4.5	N	3			N
1237	M	A	A1	1			3	55	33	27.2	23.14671296	27.2581	94.92349369	94.92349369		Y	2	29	1604	2013-09-05 00:00:00	N	0	46	40	2020		2020			Y	188	190.5		0	N	55						7010	N	5.6	N	1		151	N
1238	F	A	A1	1			3	72	32	25.5	23.74788574	25.5232	57.32847577	57.32847577		N	1	2	1604	2013-09-10 00:00:00		0	23		2070	2040	2040			Y	180.3	185.4		0		72						7010		3.9	N	3			N
1239	M	A	A1	1			3	71	32	20.6	23.74788574	18.9681	36.06451565	36.06451565		Y	1	2	1607	2013-09-06 00:00:00		0	16		2060		2060			Y	180	185.4		0		70						7010		3.8	N	3			N
1240	M	O	O	1			3	54	41	25.4	29.21146408	25.2441	35.23607913	35.23607913		N	2	3	420	2013-09-04 00:00:00		0	37		2070		2060			Y	177.8	170.2		0		53						7010		3.6	N	3			N
1241	M	O	O	1			3	64	38	27.9	29.83728157	28.7371	94.61369237	94.61369237		Y	29	68	420	2013-10-18 00:00:00	Y	0	43	40	2060	2010	2010			Y	172.7	173		0	N	64						7010	Y	4	N	1		155	Y
1242	F	A	A	1			3	68	15	22.8	27.01909701	22.0686	32.13932798	32.13932798		Y	31	68	1607	2013-09-09 00:00:00		0	31		2040		2040			Y	152.4	162.6		0		67						7010		3.4	Y	3			N
1243	F	O	O	1			3	62	31	22.1	25.16598186	22.3198	0	0		Y	1	2	1604	2013-09-26 00:00:00		0	81		2060	2020	2020			Y	160	175.3		0		61						7010		5.1	N	1			N
1244	M	B	B	1			3	55	27	21.9	28.49270404	22.3968	37.23961816	37.23961816		Y	2	11	1607	2013-09-09 00:00:00		0	47		2060	2010	2060	3	2016-09-20 00:00:00	N	170.2	172.7		0		55						7010		4.9	N	3			N
1245	M	O	O	1			3	65	31	23.5	24.88436301	23.4931	43.29981143	43.29981143		Y	23	68	1604	2013-09-06 00:00:00		0	71		2040	2020	2040	3	2015-08-17 00:00:00	N	170.2	167		0		65						7010		5.7	N	3			N
1246	M	A	A	1			3	70	27	23.3	27.04321295	23.7262	36.92386003	36.92386003		Y	1	29	1604	2013-09-05 00:00:00		0	55		2040		2020			Y	167.6	167.6		0		70						7010		4.1	N	2			N
1247	F	A	A1	1			3	37	22	18.8	21.52290019	18.7837	38.20716532	38.20716532		Y	2	31	1602	2013-09-13 00:00:00		0	31		2070		2060			Y	157.5	177.8		0		34						7999		4.9	N	3			N
1248	F	A	A1	1			3	54	69	29.6	24.13499637	33.3023	35.77875874	35.77875874		Y	2	68	1614	2013-09-20 00:00:00		0	25		2060	2010	2040	3	2016-08-09 00:00:00	N	157.5	172.7		0		53						7010		5.6	N	3			N
1249	F	O	O	1			3	57	41	19.6	20.43461118	28.8984	36.84066853	36.84066853		Y	3	24	1601	2013-10-01 00:00:00	N	0	38		2070	998	998	999	2015-09-01 00:00:00	N	157.5	162.6		0	U	56						7010	U	4.1	N	3			N
1250	F	O	O	1			3	53	22	27.5	28.26989619	27.4568	39.56179665	39.56179665		Y	3	30	1604	2013-09-18 00:00:00		0	32		2050	2040	2040	1	2013-09-18 00:00:00	N	160	170		0		53						7010		6.7	N	3			N
1251	F	O	O	1			3	42	64	25.2	27.77673228	27.6353	0	0		N	1	24	1615	2013-10-28 00:00:00		0	47		2020	2020	2060	3	2016-10-13 00:00:00	N	162.6	163		0		42						7010		6.3	N	3			N
1252	M	O	O	1			3	65	20	18.5	37.49428795	16.8414	32.0514168	32.0514168		Y	2	68	1607	2013-10-24 00:00:00		0	30		2080	2010	2040			Y	183	182.9		0		64						7010		7	N	3			N
1253	F	O	O	1			1	50	30	23.7	28.37370242	24.6947	40.13193721	40.13193721		Y	33	36	220	2013-09-16 00:00:00	N	0	76		2070		2040			Y	171	170		0	N	50						7010	N	7.9	N	3			N
1254	F	O	O	1			3	44	16	28.7	19.4093583	30.0747	39.583393	39.583393		Y	1	3	220	2013-10-01 00:00:00		0	45		2070		2070			Y	170.2	183		0		44						7999		4.5	N	3			N
1255	M	O	O	1			3	48	28	31.1	27.75487645	31.1182	41.36207697	41.36207697		N	2	98	1604	2013-10-11 00:00:00		0	44		2070		2060			Y	165.1	167.6		0		48						7010		4.6	N	3			N
1256	M	A	A2	1			3	72	33	25.6	20.47498965	25.8428	60.99079594	60.99079594		Y	1	2	1604	2013-10-25 00:00:00		0	59		2040	2010	2050			Y	170.2	163		0		72						7010		7.5	N	3			N
1257	F	O	O	1			1	67	51	21.7	31.36029859	21.1593	54.74550919	54.74550919		Y	68	74	1604	2013-11-07 00:00:00	N	0	35	40	2060		2060			Y	165	157		0	N	67						7010	Y	6.5	Y	3		179	N
1258	F	A	A	1			3	26	19	17.3	26.11272524	18.023	33.69677539	33.69677539		Y	2	98	1602	2013-10-17 00:00:00		0	19		2050		2040			Y	162.6	172.7		0		25						7010		3.6	N	3			N
1259	F	O	O	1			3	63	49	20.8	30.65191677	25.2326	52.76381778	52.76381778		Y	2	32	1604	2013-10-16 00:00:00		0	37		2040		2020			Y	162.6	162.6		0		63						7010		6.5	Y	1			N
1260	F	B	B	1			3	45	13	25.6	17.90797578	28.3497	39.8480144	39.8480144		Y	2	33	220	2013-10-18 00:00:00	N	0	29	40	2050		2040			Y	162.6	139		0	Y	44						7010	Y	8	N	3		71	N
1261	M	O	O	1			3	41	39	22	27.63605442	21.6246	38.38115465	38.38115465		Y	11	29	1602	2013-10-09 00:00:00		0	29		2040		2040	3	2020-09-09 00:00:00	N	167.6	168		0		41						7010		7.4	N	3			N
1262	F	O	O	1	996	996	3	1	1	16.9	14.32708429	16.9462	39.59275449	39.59275449		N	1	98	1612	2013-11-06 00:00:00		1			4010		4050			Y	84.5	81		0		1						7999		7.8	N	1			N
1263	M	A	A	1			3	58	19	19.8	20.24493845	20.2752	47.38450168	47.38450168		Y	68	98	219	2013-11-19 00:00:00		0	36		2060	2060	2060			Y	180	177.8		0		58						7010		3.3	N	3			N
1264	F	B	B	1			3	65	27	24.7	23.15922601	24.6986	56.19153831	56.19153831		Y	2	30	1604	2013-10-16 00:00:00	U	0	65		2050		2050			Y	162.6	162.6		0	U	65						7010	U	4.9	N	2			N
1265	M	A	A	1			3	59	18	26.1	18.47706238	25.6826	35.14513858	35.14513858		Y	1	31	1604	2013-10-18 00:00:00		0	36		2060		2070			Y	175.3	173		0		59						7010		8	N	3			N
1266	F	O	O	1			1	72	64	28.6	30.75918367	29.3517	87.57242161	87.57242161		Y	3	31	1604	2013-10-10 00:00:00		0	59		2010	2030	2010	3	2016-06-11 00:00:00	N	165.1	175		1		72						7010		6.7	N	1			N
1267	M	O	O	1			3	68	28	25.4	34.15977961	26.6216	52.05520599	52.05520599		Y	30	31	1604	2014-03-12 00:00:00	N	0	29	40	2060		2010			Y	182	165		0	N	68						7010	Y	5.3	Y	1		116	N
1268	F	AB	A1B	1			3	58	43	27.2	22.07409972	29.0977	34.35884705	34.35884705		Y	1	1	1604	2013-10-30 00:00:00		0	31		2070	2010	2030	3	2018-03-05 00:00:00	N	154.9	152		0		56						7010		5.9	N	3			N
1269	M	O	O	1			3	56	29	30.7	25.3633218	30.7122	56.5785516	56.5785516		Y	1	23	1604	2013-10-23 00:00:00		0	36		2060	2050	2060	3	2017-07-27 00:00:00	N	172.7	170		0		56						7010		4.3	Y	3			N
1270	F	A	A1	1			1	31	22	17.4	25.06100715	16.1198	95.92374546	95.92374546		Y	3	30	1612	2013-10-13 00:00:00	N	0	14	40	2030		2010			Y	160	162.6		0	N	31						7010	N	5.5	N	2		148	N
1271	F	O	O	1			3	39	15	18.5	16.08999758	18.6328	37.12826697	37.12826697		Y	2	6602	1612	2013-10-29 00:00:00	N	0	22		2050	2040	2040			Y	157.5	172.7		0	N	38						7010	N	5.3	N	3			N
1272	M	A	A	1			3	66	15	17.9	29.72035265	19.3532	69.20049082	69.20049082		Y	1	24	1604	2013-10-24 00:00:00		0	37		2040	2050	2040			Y	190.5	182.9		0		65						7010		5.4	N	3			Y
1273	M	A	A	1			3	65	15	26.6	29.72035265	26.6193	30.02384058	30.02384058		Y	1	24	1607	2013-10-13 00:00:00		0	26		2040		2040			Y	170.2	182.9		0		65						7010		5.1	N	3			N
1274	M	A	O	2			3	68	30	25.5	24.14153824	25.4971	52.93741196	52.93741196		Y	2	26	1604	2013-10-08 00:00:00		0	36		2040		2010			Y	182.9	185.4		0		68						7010		5.2	N	2			N
1275	F	B	B	1			3	46	59	17.8	23.12906371	18.023	45.53831415	45.53831415		Y	2	26	1602	2013-10-11 00:00:00	U	0	21		2050		2050			Y	162.6	167.6		0	U	46						7010	U	2.8	N	3			N
1276	F	O	O	1			3	66	20	19.7	23.12906371	19.1974	32.39107924	32.39107924		Y	1	98	1607	2013-10-12 00:00:00		0	15		2060		2040			Y	175.3	167.6		0		62						7010		3.2	N	3			N
1277	F	O	O	1			3	56	19	26.3	27.88171257	26.3088	49.31891183	49.31891183		Y	2	29	1604	2013-09-16 00:00:00		0	52		2070		2070			Y	167.6	165.1		0		56						7010		2.4	N	3			N
1278	M	A	A1	1			3	66	43	29.2	28.29138194	29.2139	59.42844982	59.42844982		Y	2	3	1604	2013-12-07 00:00:00		0	31		2060	2050	2050			Y	167.6	175.3		0		66						7010		4.8	N	2			N
1279	F	A	A	1			3	57	31	25.6	27.5204632	25.6267	32.69968961	32.69968961		Y	1	1	1604	2013-09-12 00:00:00		0	40		2040	2070	2040			Y	165.1	177.8		0		56						7010		5.4	N	3			N
1280	M	A	O	2			3	67	31	27.6	20.03782791	27.4992	57.07562974	57.07562974		Y	3	98	1604	2013-09-12 00:00:00		0	58		2040		2040			Y	187	191		0		66						7010		3.5	N	3			N
1281	F	AB	AB	1			3	40	21	19.3	24.39521008	18.6883	37.5003167	37.5003167		Y	2	11	1602	2013-09-25 00:00:00	U	0	23		2070	998	2050	999	2015-02-18 00:00:00	N	160	157.5		0	U	40						7010	U	2.9	N	3			N
1282	M	O	O	1			3	61	24	26.4	27.5204632	26.081	40.69405635	40.69405635		N	1	2	1604	2013-09-13 00:00:00		0	40		2070	998	2060			Y	180.3	177.8		0		61						7010		3.4	N	3			N
1283	M	O	O	1			3	63	24	29.8	27.5204632	29.8168	34.17701971	34.17701971		N	1	2	1613	2013-09-26 00:00:00		0	41		2070	2010	2060			Y	185.4	177.8		0		63						7010		3	N	3			N
1284	M	O	O	1			3	56	23	31.2	23.76606308	31.9477	35.80926867	35.80926867		Y	25	29	418	2013-09-17 00:00:00		1	47		2060		2060	3	2020-07-05 00:00:00	N	172.7	175.3		0		56						7010		4.1	N	3			N
1285	M	O	O	1			1	54	18	32.1	20.51508648	33.3951	40.4520116	40.4520116		Y	1	26	1610	2013-10-06 00:00:00	N	0	29	92	2080		2040			Y	183	178		0	N	53						7010	N	7.9	N	3			N
1286	F	A	A1	1			3	66	37	21.4	40.35583684	19.1751	32.59255504	32.59255504		Y	2	3	1607	2013-09-22 00:00:00		0	25		2040		2040			Y	165.1	182.9		0		66						7010		8	N	3			N
1287	M	B	B	1			3	59	51	23.2	31.45167581	26.0145	34.76006931	34.76006931		Y	2	11	1605	2013-09-19 00:00:00		0	66		2060	2010	2060			Y	175	157.5		0		59						7010		5.4	N	3			N
1288	M	AB	A1B	1			3	58	21	18.7	22.26868359	19.7662	53.24147038	53.24147038		Y	23	31	1613	2013-09-16 00:00:00		0	58		2050	2040	2040			Y	177.8	165.1		0		58						7010		4.8	N	3			N
1289	M	A	A1	1			3	62	32	23.6	20.41522491	24.8746	32.5475086	32.5475086		Y	11	68	1607	2013-09-17 00:00:00	U	0	16		2060		2040			Y	157.5	170		0	U	61						7010	U	3.2	N	3			N
1290	F	AB	A2B	1			3	51	31	26.7	17.86136385	26.5606	43.10376695	43.10376695		Y	1	2	1604	2013-09-12 00:00:00	U	0	43		2070		2040	999	2022-01-24 00:00:00	N	149.9	162.6		0	U	51						7010	U	6.3	N	3			N
1291	M	A	A2	1			3	56	50	26	27.77777778	23.8327	35.10595211	35.10595211		Y	3	98	1607	2013-09-24 00:00:00		0	17		2060		2040	999	2022-04-14 00:00:00	N	177.8	180		0		55						7010		8.9	N	2			N
1292	F	O	O	1			3	52	32	36	37.81204785	36.561	33.13666837	33.13666837		Y	2	24	1605	2013-10-04 00:00:00		0	55		2030	2040	2040			Y	162.6	185.4		0		52						7010		4.6	N	3			N
1293	M	O	O	1			1	33	22	16.6	22.69197159	17.27	56.4033375	56.4033375		Y	24	68	1556	2013-10-30 00:00:00	U	0	26		2020	2010	2010			Y	167.6	180.3		0	U	32						7010	U	5	N	1			N
1294	F	O	O	1			3	60	13	29.6	29.73390041	30.3434	32.69926219	32.69926219		Y	1	3	1607	2013-09-27 00:00:00		0	15		2080		2060			Y	155	163		0		59						7010		2.9	N	3			N
1295	M	A	A	1			3	59	25	31	24.3662098	30.275	37.09216622	37.09216622		Y	2	24	1604	2013-09-27 00:00:00	N	0	58	36	2060	998	998			Y	174.3	183		0	Y	59						7010	N	6	N	3		143	N
1296	M	A	A1	1			3	74	36	29.3	34.93877551	29.2887	33.32640799	33.32640799		Y	24	25	1613	2013-09-12 00:00:00		0	59		2070	2010	2070			Y	180.3	175		0		74						7010		2.7	N	3			N
1297	M	AB	A2B	1			3	63	59	20.1	24.67746871	20.2313	69.95749824	69.95749824		Y	23	32	1604	2013-09-24 00:00:00		0	54		2030	998	2040	999	2016-01-10 00:00:00	N	177.8	157.5		0		63						7010		8.4	N	3			N
1298	M	A	A	1			3	72	19	18.8	23.45032193	16.6908	92.40843472	92.40843472		Y	1	11	1604	2013-09-25 00:00:00		0	39		2020	2060	2020			Y	188	178		0		72						7010		7.3	Y	1			N
1299	F	O	O	1			3	67	19	23.7	21.32943755	22.0574	31.54974776	31.54974776		Y	1	32	1607	2013-09-24 00:00:00		0	38		2060	2050	2060			Y	162	185		0		67						7010		5.1	N	3			N
1300	M	O	O	1			3	65	38	28.7	23.65472911	29.1306	36.35130909	36.35130909			2	31	1604	2013-09-14 00:00:00		0	48		2080		2060			Y	169	165		0		65						7010		2.9	N	3			N
1301	M	O	O	1			3	58	45	24.8	23.70927767	30.3309	80.03965683	80.03965683		Y	1	24	1554	2013-10-10 00:00:00		0	44		2020	2020	2020			Y	185.4	183		0		57						7010	Y	4.9	N	1			N
1302	M	A	A1	1			3	60	26	26	22.32142251	26.2133	33.64710489	33.64710489		Y	25	32	1606	2013-10-04 00:00:00		0	23		2070		2060			Y	171.5	191.9		0		59						7010		5.8	N	3			U
1303	M	A	A1	1			3	67	36	30.9	22.01824633	30.8724	38.0150428	38.0150428		Y	2	11	1604	2013-09-17 00:00:00		0	62		2070		2070			Y	185.4	185.4		0		67						7010		4.4	N	3			N
1304	M	O	O	1	1	1	3	9	8	15.8	16.81861003	15.7776	0	0		Y	23	68	1602	2013-10-18 00:00:00		0	27		4060	998	4060	1	2017-12-25 00:00:00	N	121	121.9		0		9						7010			N	3			N
1305	F	A	A1	1			3	64	49	20.8	29.60822248	21.6329	34.57323472	34.57323472		Y	24	66	1607	2013-09-16 00:00:00		0	12		2060		2060			Y	163.8	177.8		0		62						7010		4.6	N	3			U
1306	M	A	A1	1			3	74	22	25.8	29.05622105	26.924	34.72198346	34.72198346		Y	2	24	1607	2013-09-20 00:00:00		0	16		2060	998	2060	999	2017-06-28 00:00:00	N	175.3	191		0		73						7010		3.4	N	3			N
1307	M	O	O	1			3	58	23	19.5	21.81464299	19.4619	32.23942042	32.23942042		Y	33	68	1607	2013-09-17 00:00:00		0	17		2060	2010	2060	3	2015-09-11 00:00:00	N	172.7	185.4		0		58						7010		6.2	N	3			N
1308	M	A	A	1			3	53	23	29.5	23.4793369	28.084	35.05606401	35.05606401		Y	1	2	1605	2013-12-12 00:00:00		0	29		2030		2010			Y	168	165.1		0		52						7010		8.3	N	1			N
1309	F	A	A1	1			3	61	19	20.4	19.92442548	19.8908	35.68298705	35.68298705		Y	1	66	1607	2013-09-26 00:00:00		0	8		2070	2050	2070	3	2016-02-07 00:00:00	N	170.2	175.3		0		60						7010		5.9	N	3			N
1310	F	O	O	1			3	27	32	25.6	33.203125	25.5469	39.48848086	39.48848086		Y	24	30	1602	2013-09-23 00:00:00	U	0	29		2060	2010	2040			Y	160	160		0	U	27						7010	U	7	N	3			N
1311	M	A	O	2			3	66	30	22.4	19.28414901	22.997	31.35230779	31.35230779		Y	2	3	1607	2013-10-17 00:00:00	N	0	39	35	2060	2090	2030			Y	176	185		0	N	66						7010	N	7	N	2			N
1312	F	O	O	1			3	70	52	27.8	25.40327661	27.4385	45.3058456	45.3058456		Y	23	29	1613	2013-10-01 00:00:00		0	38		2060		2040	999	2020-05-17 00:00:00	N	166	157.5		0		70						7010		3	N	3			N
1313	F	O	O	1			3	50	40	29.4	25.60715181	30.4498	32.55099931	32.55099931		Y	32	98	1607	2013-09-29 00:00:00		0	17		2070		2070			Y	162.6	165.1		0		49						7010		4.2	N	3			N
1314	M	O	O	1			1	64	21	22	21.53190914	22.251	93.96796763	93.96796763		Y	2	74	1604	2013-09-24 00:00:00		0			2020		2010			Y	178	172		0		64						7010		4.7	N	1			N
1315	M	B	B	1			3	68	19	25.6	27.08351996	25.6014	55.48693037	55.48693037		Y	3	68	1604	2013-10-07 00:00:00		0	46		2060		2060	999	2023-03-01 00:00:00	N	185.4	183		0		68						7010		6.2	N	3			N
1316	M	O	O	1			3	70	33	23.3	19.5263681	23.2974	61.14653351	61.14653351		Y	2	11	1604	2013-09-26 00:00:00		0	61		2040		2040				165.1	160		0		70						7010		3.9	N	3			N
1317	M	O	O	1			1	51	45	25.6	27.47404844	22.6315	58.46568	58.46568		Y	33	98	1557	2013-12-02 00:00:00		0	33		2050	2020	2020	3	2015-09-18 00:00:00	N	162.6	170		0		50						7010		7.9	N	1			N
1318	M	O	O	1			3	57	43	32.5	26.45061728	32.9606	90.99807368	90.99807368		Y	2	29	1604	2013-10-07 00:00:00		0	60		2030		2030			Y	175.3	180		0		56						7010		4.4	N	1			N
1319	F	B	B	1			3	53	48	21.8	27.14798329	21.7995	0	0		Y	1	3	1604	2013-11-27 00:00:00		0	31		2060		2060			Y	165.1	165.1		0		53						7010		5.6	Y	2			N
1320	M	O	O	1			3	66	43	23.6	23.86062366	23.565	32.67345821	32.67345821		Y	2	68	1607	2013-10-09 00:00:00		0	17		2060		2060			Y	167.6	178		0		66						7010		6.8	Y	3			N
1321	F	O	O	1			2	24	27	18.7	22.37721785	19.3146	35.42917241	35.42917241		Y	2	30	1602	2013-09-30 00:00:00	N	0	18	21	2040	2040	2040	3	2014-08-23 00:00:00	N	157.5	160		0	N	24						7010	N	5.6	N	3			N
1322	F	O	O	1			3	31	51	20	37.65521879	20.0138	38.14801169	38.14801169		Y	23	32	1556	2013-09-27 00:00:00	N	0	23		2050	2010	2050	3	2016-05-17 00:00:00	N	167.6	167.6		0	N	30						7010	Y	4.5	N	3			N
1323	M	A	A1	1			3	66	16	26.4	20.30517483	28.3239	31.58936824	31.58936824		Y	30	30	1607	2013-09-23 00:00:00	U	0	16		2060		2040			Y	177.8	183		0	U	64						7010	U	3.8	N	3			N
1324	F	A	O	2			3	64	65	26.3	22.62222222	30.0481	34.14363944	34.14363944		Y	3	98	1613	2013-09-27 00:00:00		0	34		2060	2090	2050			Y	165.1	150		0		63						7010		4.4	N	3			N
1325	M	A	A	1			3	53	57	26.5	19.73383576	26.5185	33.73651843	33.73651843		Y	1	2	1557	2013-09-28 00:00:00		0	38		2060	998	2030	999	2015-12-10 00:00:00	N	185.4	182.9		0		53						7010		4	N	2			N
1326	F	O	O	1			3	67	19	23.1	24.10300679	23.0514	34.9059185	34.9059185		Y	30	68	1607	2013-10-01 00:00:00		0	27		2070	2040	2040			Y	154.9	165.1		0		67						7010		3.9	N	3			N
1327	M	O	O	1			3	67	40	23	29.95877638	23.0609	33.48464954	33.48464954		Y	3	68	1607	2013-09-20 00:00:00	N	0	22		2040		2040			Y	180.3	185.4		0	N	67						7010	N	5.2	N	3			N
1328	F	O	O	1			3	66	31	33.6	27.1430375	33.643	35.87651998	35.87651998		Y	3	24	1607	2013-10-15 00:00:00		0	22		2060	2020	2060			Y	162.6	178		0		66						7010		4.9	N	2			N
1329	M	O	O	1			3	68	31	26.1	27.1430375	26.2868	40.71001352	40.71001352		Y	3	24	1604	2013-09-20 00:00:00		0	33		2040		2040			Y	175.3	178		0		68						7010		5.7	Y	3			N
1330	F	O	O	1			3	66	62	22.5	25.84282013	26.6392	44.2285678	44.2285678		Y	3	31	1604	2013-10-11 00:00:00		0	38		2040	2010	2040	3	2015-04-15 00:00:00	N	160	188		0		65						7010		5.1	N	3			N
1331	F	A	A1	1			3	34	33	16.1	21.78489091	19.1224	91.20512511	91.20512511		Y	24	30	1602	2013-10-05 00:00:00		0	14		2020	2010	2020			Y	162.6	173		0		34						7010		7.3	N	1			N
1332	F	O	O	1			3	65	18	27.4	26.46823189	26.9283	34.74029684	34.74029684		Y	2	98	1607	2013-09-26 00:00:00		0	13		2060		2060			Y	162.6	175.3		0		65						7010		4.9	N	3			U
1333	M	O	O	1			3	67	18	29	26.46823189	27.8904	32.41908509	32.41908509		Y	2	98	1607	2013-09-26 00:00:00		0	20		2060		2060			Y	167.6	175.3		0		65						7010		5.9	N	3			N
1334	F	A	O	2	998	998	3	17	17	18.8	22.17746371	18.0681	38.31572181	38.31572181		Y	2	98	1602	2013-10-01 00:00:00		0	48		4040	2030	4090			Y	160	157.5		0		17						7010		6.1	N	3			N
1335	F	O	O	1			3	59	48	23.2	24.85847003	23.242	44.20351923	44.20351923		Y	2	11	1557	2013-09-24 00:00:00		1	24		2060		2060			Y	167.6	166		0		58						7010		6.4	N	3			N
1336	M	B	B	1			3	73	23	32	25.52078106	32.2177	33.07250098	33.07250098		Y	1	2	1607	2013-10-01 00:00:00		0	20		2050		2050			Y	180.3	180.3		0		72						7010		5.4	N	3			N
1337	M	O	O	1			3	52	28	23.6	19.95617239	26.1224	32.85255718	32.85255718			2	98	1607	2013-09-24 00:00:00		0	15		2060		2060			Y	178	185		0		51						7010		4.4	N	3			N
1338	M	O	O	1			3	71	27	24.4	27.28174603	25.7606	46.58093296	46.58093296		Y	1	31	1604	2013-09-24 00:00:00	N	0	58		2070		2040			Y	178	168		0	N	71						7010	N	3.7	N	3			N
1339	M	A	A	1			3	66	44	26.3	26.04500063	28.4714	34.22359981	34.22359981		Y	2	98	1604	2013-09-27 00:00:00		0	61		2070	998	2070			Y	177.8	175.3		0		65						7010		4.8	N	3			N
1340	M	AB	AB	1			3	65	35	24.6	26.86357713	24.7285	33.45868184	33.45868184		Y	2	68	1607	2013-11-12 00:00:00		0	11		2060		2040			Y	165	173		0		65						7010		5.7	N	3			N
1341	F	A	A	1			3	64	39	28.8	25.1953125	28.1827	33.38887355	33.38887355		Y	3	68	1607	2013-10-02 00:00:00		0	21		2050	2080	2040			Y	147	160		0		63						7010		3.9	N	3			N
1342	M	A	A1	1			3	74	49	32.5	21.2244898	30.5978	94.38488527	94.38488527		Y	1	98	1604	2013-12-15 00:00:00		0	53		2030		2030			Y	175.3	175		0		74						7010		4.5	N	2			N
1343	F	B	B	1			3	54	56	44.4	34.11764706	20.119	38.74452565	38.74452565		Y	1	2	1602	2013-09-26 00:00:00		0	27		2040		2040			Y	157.5	170		0		54						7010		4.8	N	3			N
1344	M	A	A	1	1		3	20	20	21.7	30.93043808	20.1433	34.74667415	34.74667415		Y	2	24	1613	2013-10-04 00:00:00		0	24		2060		2020			Y	172.7	178		0		18						7010		4.3	N	1			N
1345	F	O	O	1			3	49	36	23	25.56456726	21.6329	31.70826383	31.70826383			2	98	1607	2013-09-26 00:00:00		0	22		2080		2080			Y	162.6	157.5		0		48						7010		3.4	N	3			N
1346	M	O	O	1			3	52	49	27.7	19.27437642	28.3758	40.08177163	40.08177163		Y	33	66	1613	2013-12-23 00:00:00		0	31		2060		2020			Y	177.8	168		0		52						7010		7	Y	1			N
1347	M	AB	B	2			3	39	15	24	26.48931079	23.6499	37.22883777	37.22883777		N	30	98	1612	2013-10-05 00:00:00		1	16		2080	2020	2060			Y	170.2	162.6		0		38						7010		3.1	N	3			N
1348	M	A	A1	1			3	66	24	27.2	23.1419272	28.2055	45.17417627	45.17417627		Y	3	32	1604	2013-09-26 00:00:00		0	51		2050		2040			Y	176	183		0		66						7010		4.1	N	3			N
1349	M	A	A1	1			3	70	24	23.1	23.1419272	23.8183	41.44800735	41.44800735		Y	3	32	1604	2013-10-01 00:00:00		0	41		2040		2040			Y	177	183		0		70						7010		4.7	N	3			N
1350	M	O	O	1			3	65	50	23.3	22.03839932	24.189	32.83239801	32.83239801		Y	24	98	1607	2013-10-17 00:00:00		0	20		2040		2040	3	2019-04-27 00:00:00	N	175.3	181		0		65						7010		5.3	N	3			N
1351	F	O	O	1			3	66	19	27.4	25.44781209	24.8746	33.32512762	33.32512762			2	11	1607	2013-10-09 00:00:00		0	18		2060		2060			Y	157.5	170.2		0		62						7010		5.1	N	3			N
1352	M	A	O	2			3	64	24	22	21.55594748	21.9531	35.62236448	35.62236448		Y	23	30	1607	2013-10-22 00:00:00	N	0	13		2040		2030			Y	177.8	189		0	N	63						7010	N	2.7	N	3			N
1353	F	O	O	1			3	54	11	24.5	20.29951524	24.8031	37.59586395	37.59586395		Y	2	25	1605	2013-10-24 00:00:00		0	22		2040		2040			Y	149.9	152		0		53						7010		6.3	N	3			N
1354	F	A	A1	1			3	61	51	28.2	27.80372634	29.5235	44.45017397	44.45017397		Y	30	74	1604	2013-09-30 00:00:00		0	38		2060		2050			Y	161.3	167.6		0		61						7010		3.5	N	3			N
1355	M	A	O	2			3	71	24	27.2	28.75091308	24.8416	36.44370969	36.44370969		Y	1	3	1604	2013-10-02 00:00:00		0	67		2080		2080				188	185		0		70						7010		6.5	N	3			N
1356	F	O	O	1			3	70	13	31.3	16.75034626	30.0337	51.99813099	51.99813099		Y	34	36	1604	2014-04-28 00:00:00		0	47		2070	2070	2070			Y	154.9	152		0		68						7010		5.8	N	3			N
1357	F	O	O	1			3	68	57	25.2	30.57031949	23.9601	31.12714677	31.12714677		Y	24	25	1607	2013-10-04 00:00:00	U	0	41		2070		2060			Y	162.6	175.3		0	U	67						7010	U	3.4	N	3			N
1358	M	O	O	1			3	29	34	16.8	28.81543193	16.8348	0	0		Y	3	33	1602	2013-10-16 00:00:00		0	19		2070	2080	2070	3	2014-08-26 00:00:00	N	175.3	183		0		28						7010		5.2	N	3			N
1359	F	O	O	1			3	59	44	24.5	32.03509658	24.6154	33.69799744	33.69799744		Y	3	32	1601	2013-11-06 00:00:00		0			2020	2070	2020			Y	162.6	178		0		59						7010		4.2	Y	1			N
1360	F	A	A	1			3	65	46	23	30.8984375	22.781	36.34488914	36.34488914		Y	2	66	1606	2013-10-02 00:00:00		0	26		2060	2090	2060			Y	147.3	160		0		64						7010		2.3	N	3			N
1361	F	A	A	1			1	57	46	24.6	30.8984375	24.563	36.01437628	36.01437628		Y	2	66	1604	2013-10-01 00:00:00		0	68		2070	998	2070			Y	154.9	160		0		57						7010		3.8	N	3			N
1362	M	O	O	1			3	54	22	30.4	27.23155588	29.7004	60.39451756	60.39451756		N	23	31	1604	2013-09-30 00:00:00		0	48		2070	998	2060	2	2015-03-14 00:00:00	N	193	185		0		54						7010		5.8	N	3			N
1363	F	O	O	1			3	56	45	27.5	32.29173125	29.051	57.00715681	57.00715681		Y	2	24	1604	2013-10-04 00:00:00		0	23		2070		2040			Y	160	152.4		0		56						7010		4.6	Y	3			N
1364	M	A	A1	1			3	58	21	24.1	24.35719157	24.1196	33.39994102	33.39994102		Y	3	31	1607	2013-10-04 00:00:00		0	14		2060		2060			Y	170.2	177.8		0		58						7010		3.9	N	3			N
1365	M	A	A1	1			3	66	21	24.1	24.35719157	29.816	36.88898865	36.88898865		Y	3	31	1605	2013-10-11 00:00:00		0	41		2050	998	2070			Y	180.3	177.8		0		65						7010		5.1	N	3			U
1366	M	O	O	1			3	52	36	32.3	26.43567564	32.2838	44.46222497	44.46222497		Y	2	24	1604	2013-10-03 00:00:00	N	0	32		2030		2020			Y	177.8	175.3		0	N	52						7010	N	3.1	N	2			N
1367	F	O	O	1			3	46	22	29.1	19.25702882	29.1213	29.98060774	29.98060774		Y	2	74	1607	2013-10-08 00:00:00		0	25		2050	2010	2040	3	2016-07-07 00:00:00	N	165.1	169		0		45						7010		5.5	N	3			N
1368	F	O	O	1			3	66	47	24.3	18.78128646	26.613	91.50462407	91.50462407		Y	1	2	1604	2013-10-16 00:00:00		0	49		2020		2020			Y	160	163		0		66						7010		2.9	N	1			N
1369	F	O	O	1			3	65	47	29.9	18.78128646	30.2961	40.46034923	40.46034923		Y	1	2	1604	2013-10-02 00:00:00		0	23		2050		2040			Y	151	163		0		65						7010		4	N	3			N
1370	M	O	O	1			3	61	22	22.6	20.08677487	22.2988	40.7077449	40.7077449		Y	1	24	1604	2013-10-07 00:00:00		0	77		2070	2020	2060	3	2014-11-15 00:00:00	N	177.8	177.8		0		61						7010		3.5	N	3			N
1371	M	O	O	1			3	59	22	28.8	20.08677487	28.8182	45.90895793	45.90895793		Y	1	24	1604	2013-10-14 00:00:00		0	32		2050		2080			Y	170.2	177.8		0		59						7010		6.2	N	3			N
1372	M	B	B	1			3	29	28	24.7	27.42382272	23.4154	36.93818453	36.93818453		Y	23	68	1602	2013-10-08 00:00:00		0	19		2070		2060			Y	172.7	190		0		29						7010		9.6	N	3			N
1373	F	O	O	1			3	65	25	31.4	29.71603576	31.3709	80.71626821	80.71626821		Y	30	31	1604	2013-10-09 00:00:00		0	79		2030		2040			Y	162.6	165.1		0		65						7010		5.5	N	2			N
1374	M	AB	A1B	1			3	61	35	27.6	21.25220513	27.5652	0	0		Y	2	11	1604	2013-10-01 00:00:00		0	62		2070		2060			Y	170.2	172.7		0		61						7010		5	N	3			N
1375	F	O	O	1			3	58	19	23.4	28.01041195	21.8541	37.42953545	37.42953545		Y	2	98	1607	2013-10-07 00:00:00		0	16		2040	998	2040			Y	167.6	188		0		58						7010		7.2	Y	3			N
1376	F	O	O	1			3	46	13	27.2	26.24299793	30.1061	59.56560428	59.56560428		Y	1	2	1604	2013-10-05 00:00:00		0	31		2070		2050			Y	168	154.9		0		46						7010		6.7	N	3			N
1377	F	A	A1	1			3	43	23	31.3	24.76588975	29.6949	41.59890242	41.59890242		Y	1	29	219	2013-10-15 00:00:00		0	29		2050		2020			Y	170.2	167.6		0		42						7010		4.3	N	2			N
1378	M	O	O	1			3	60	31	37.7	26.04500063	33.6026	41.61139276	41.61139276		Y	2	23	1604	2013-10-10 00:00:00		0	44		2030		2030			Y	172.7	175.3		0		60						7010		1.8	N	3			N
1379	M	O	O	1			3	62	31	29.8	26.04500063	29.83	63.17894688	63.17894688			2	23	1613	2013-10-10 00:00:00		0			2010	2060	2020			Y	175.3	175.3		0		61						7010		3	N	2			N
1380	M	A	A	1			3	34	18	22.8	25.00707548	22.6551	34.42856245	34.42856245		Y	23	68	1602	2013-10-15 00:00:00		0	16		2070		2060			Y	172.7	182.9		0		33						7010		5.4	N	3			N
1381	M	B	B	1			3	66	29	29	22.84894812	29.1449	32.27183882	32.27183882		Y	2	24	1607	2013-10-08 00:00:00		0	21		2050		2050			Y	185.4	200.7		0		64						7010		6.2	N	3			N
1382	M	A	O	2	1	3	3	16	17	14.7	42.74285714	14.0427	34.64181409	34.64181409			24	29	1602	2013-10-04 00:00:00		0	24		4090	2040	4060	3	2016-03-26 00:00:00	N	164.6	175		0		16						7010		6.6	N	3			N
1383	F	A	A1	1			3	25	20	17.7	31.0303355	17.1928	35.70127653	35.70127653		Y	3	68	1602	2013-11-11 00:00:00		0	21		2070		2050			Y	157.5	162.6		0		24						7010		6.3	N	3			N
1384	M	B	B	1			3	63	23	30.4	37.72290809	30.4098	45.4743409	45.4743409		Y	1	26	1613	2013-10-08 00:00:00	N	0	26		2040	2010	2040			Y	172.7	162		0	N	63						7010	N	3.9	N	3			N
1385	F	A	A1	1			3	25	34	18.6	23.87543253	18.0773	35.45749598	35.45749598		Y	2	69	1602	2013-11-12 00:00:00		0	14		2070		2020			Y	167.6	170		0		24						7010		6.1	N	1			N
1386	M	O	O	1			3	58	55	30	27.42003754	31.3121	64.77916819	64.77916819		Y	11	24	1613	2013-10-05 00:00:00		0	46		2050		2030			Y	167.6	172.7		0		58						7010		1.8	N	2			N
1387	M	A	A	1			3	66	31	24.4	18.00591239	27.0573	42.83243332	42.83243332		Y	1	11	1604	2013-10-07 00:00:00		0	78		2050	2010	2050			Y	180	183		0		65						7010		5.7	Y	3			N
1388	M	A	A	1			3	50	50	30.4	24.17637971	24.5779	31.80300186	31.80300186		Y	23	34	1607	2013-11-19 00:00:00	N	0	19		2050	2040	2040			Y	180.3	165.1		0	N	50						7010	N	15	Y	3		70	N
1389	F	O	O	1			3	70	27	31.1	31.28505047	20.9674	33.74868769	33.74868769		Y	24	32	1607	2013-10-07 00:00:00		0	27		2060		2050			Y	165.1	158		0		70						7010		4.1	N	3			N
1390	M	O	O	1			3	63	55	20.8	22.83862505	21.1024	62.34228521	62.34228521		Y	3	24	1604	2013-10-28 00:00:00		0			2040		2010			Y	162.6	161		0		63						7999		5.9	N	1			N
1391	M	A	A	1			1	37	17	24.1	22.20408163	21.9709	50.09619371	50.09619371		Y	3	26	417	2013-11-26 00:00:00	N	0	29	50	2020		2010			Y	182.9	175		0	Y	37						7999	Y	4.8	Y	1		102	N
1392	M	O	O	1			3	69	36	18.6	26.2911287	18.716	34.78049701	34.78049701		Y	1	11	1607	2013-10-08 00:00:00		0	15		2060		2060			Y	182.9	196		0		69						7010		4.1	N	3			N
1393	M	A	A1	1			3	52	28	19.9	24.43240015	21.7296	45.69561295	45.69561295		Y	1	25	1602	2013-10-30 00:00:00		0	17		2040		2020			Y	180.3	185.4		0		51						7010		4.9	N	2			N
1394	M	A	A1	1			1	61	26	30	22.09317005	31.3146	47.74693592	47.74693592		Y	2	31	1557	2013-10-31 00:00:00		0	30		2070	2070	2070			Y	188	178		0		61						7010		6.8	N	3			N
1395	M	A	A	1			3	67	44	32.1	26.04500063	30.2757	36.61302038	36.61302038		Y	1	24	1604	2013-10-17 00:00:00	N	0	87	40	2080		2070			Y	173	175.3		0	N	67						7010	Y	3.9	N	3		61	N
1396	M	A	A	1			3	61	44	31.1	26.04500063	33.8301	43.32458775	43.32458775		Y	1	24	1604	2013-10-15 00:00:00		0	49		2060	2040	2040			Y	177	175.3		0		60						7010		3.7	N	3			N
1397	F	O	O	1			3	63	64	22.5	27.58732606	21.4616	58.55341954	58.55341954		Y	2	33	1604	2013-10-17 00:00:00		0	32		2060	2030	2060	3	2017-11-28 00:00:00	N	162	157		0		63						7010		4.7	N	3			N
1398	M	O	O	1			3	51	25	27.2	28.40909091	27.216	54.38273342	54.38273342		Y	2	29	1604	2013-10-02 00:00:00		0	32		2070	2020	2020			Y	175.3	176		0		51						7010		8.7	N	1			N
1399	M	O	O	1			3	62	24	27.8	24.28643911	28.6978	36.59312374	36.59312374		Y	36	68	1604	2013-11-15 00:00:00		0	46		2070		2030			Y	176.5	165.1		0		62						7010		5.7	Y	2			N
1400	M	A	O	2			3	67	33	24.8	22.39541342	24.7815	52.96112156	52.96112156		Y	26	33	1604	2013-11-21 00:00:00		0	77		2070	998	2070			Y	182.9	183		0		67						7010		5	N	3			N
1401	F	A	A1	1			3	55	26	33.4	25.7172112	30.4216	40.76608388	40.76608388		Y	26	29	1613	2013-11-14 00:00:00		0	37		2070		2020			Y	154	165.1		0		55						7010		3.8	N	1			N
1402	M	O	O	1			3	52	42	27.2	34.23494794	27.2523	35.98277544	35.98277544		Y	1	2	1604	2013-11-25 00:00:00		0	26		2040		2040			Y	170.2	188		0		52						7010		6.1	N	3			N
1403	F	O	O	1			1	41	22	27.4	25.3266063	30.6666	34.28602543	34.28602543		Y	1	24	1601	2013-11-27 00:00:00		0	64		2050	998	2010	3	2017-11-08 00:00:00	N	167.6	173		0		40						7010		7.9	N	1			N
1404	F	O	O	1			3	59	50	25.8	27.64172195	26.3377	38.08383475	38.08383475		Y	2	68	1604	2013-11-06 00:00:00		0	47		2080	998	2080			Y	157.5	152.4		0		58						7010		3	Y	3			N
1405	F	O	O	1			3	61	50	25.8	27.82263629	26.6314	49.86211328	49.86211328		Y	2	98	1613	2013-11-04 00:00:00		0	39		2050		2060			Y	167.6	157.5		0		61						7010		5.3	N	3			N
1406	M	A	O	2			3	62	29	27.2	24.54741309	26.7823	41.98960953	41.98960953		Y	2	31	1604	2014-01-03 00:00:00		0	47		2080		2020			Y	182.9	175.3		0		62						7010		6.7	N	1			N
1407	F	O	O	1			3	63	20	23.4	21.61510226	23.2872	42.41441552	42.41441552		Y	29	2	1604	2013-12-06 00:00:00		1	59		2060		2050			Y	170	170.2		0		63						7010		4.5	N	3			N
1408	F	A	O	2			3	69	49	24.2	22.80612245	26.0078	36.12005188	36.12005188		Y	2	11	1604	2013-11-07 00:00:00		0	55		2050	2010	2050			Y	163	140		0		69						7010		3.9	N	3			N
1409	F	O	O	1			3	22	18	25.8		25.7792	91.10746168	91.10746168		Y	1	23	1602	2013-11-29 00:00:00	N	0	11	30	2020	2080	2020			Y	152.4	165.1		0	Y	21						7010	Y	5.9	N	1		125	N
1410	F	O	O	1			3	37	34	18.7	27.18539174	18.7098	75.86051471	75.86051471		Y	2	24	1602	2013-11-12 00:00:00		0	34		2020		2020			Y	162.6	172.7		0		37						7010		5.9	N	1			N
1411	M	A	A	1			3	63	22	26.3	25.86120485	26.4854	81.97047848	81.97047848		Y	1	2	220	2013-12-04 00:00:00	N	0	83	70	2020		2020	3	2019-09-05 00:00:00	N	182.9	173		0	N	63						7010	Y	5.5	N	1		71	N
1412	M	A	A1	1			3	62	62	24.8	24.22145329	28.7511	42.91424311	42.91424311		Y	2	2	1604	2013-11-19 00:00:00		0	43		2040		2040			Y	165.1	170		0		61						7010		7.4	N	3			N
1413	M	A	A1	1			3	66	33	23.4	22.96300889	22.5269	36.10670301	36.10670301		Y	2	26	1604	2013-11-22 00:00:00		0	69		2060		2060			Y	177.8	182.9		0		66						7010		4.6	N	3			N
1414	M	B	B	1			3	65	51	26.8	26.58726636	30.5412	91.03771615	91.03771615		Y	2	2	1604	2013-11-18 00:00:00	U	0	41		2010	2060	2010			Y	170.2	170.2		0	U	65						7010	N	5.6	N	1			N
1415	M	A	A1	1			3	68	55	22.1	32.21767999	22.7271	31.91381877	31.91381877		Y	33	34	1607	2013-11-13 00:00:00	N	0	24	40	2060		2050	999	2021-10-05 00:00:00	N	175.3	180.3		0	N	65						7010	N	4.9	N	3		95	N
1416	F	A	A2	1	1	2	3	14	16	25.8	19.47355132	24.0663	24.86436572	24.86436572		Y	2	31	1601	2013-11-22 00:00:00		0	84		4080	2100	4070			Y	165.1	178		0		13						7010		5.3	N	3			N
1417	M	O	O	1			3	41	44	29.7	32.24939532	26.6108	33.60460219	33.60460219		Y	2	11	1601	2013-11-28 00:00:00	N	0	63	25	2060	998	2060			Y	175.3	183		0	N	41						7010	Y	4.3	N	3			N
1418	M	O	O	1			1	55	52	28.7	28.13324869	27.7469	34.01221072	34.01221072		Y	2	98	1605	2013-12-03 00:00:00		0	45		2060		2060	999	2020-05-07 00:00:00	N	180	173		0		54						7010		5.8	N	3			N
1419	M	A	A	1			3	34	57	25.7	24.56790124	20.3384	41.22261909	41.22261909		Y	2	98	1602	2013-12-23 00:00:00		0	15		2030	2010	2050			Y	175.3	180		0		34						7010		7.9	N	3			N
1420	F	A	O	2	1	2	3	10	7	12.9	17.87777509	12.8784	33.47386784	33.47386784			3	23	1602	2013-10-25 00:00:00		0	32		4100	4090	4070	3	2015-12-13 00:00:00	N	128	129.5		0		10						7010		8.2	N	3			N
1421	F	A	A1	1			3	31	53	17.2	29.06255813	18.5139	41.38197485	41.38197485		Y	24	31	1602	2013-10-20 00:00:00		1	19		2050		2040			Y	154.9	152.4		0		30						7010		3.6	N	3			N
1422	M	B	B	1			3	57	26	24.5	31.88560236	24.4803	33.80186023	33.80186023		Y	1	3	1607	2013-10-12 00:00:00		0	18		2050		2050			Y	172.7	180.3		0		57						7010		5.6	N	3			N
1423	M	O	O	1			3	52	16	25.8	12.7677232	24.5357	49.57864829	49.57864829		Y	3	29	1610	2014-01-16 00:00:00		0	19		2060		2060			Y	175.3	177		0		51						7010		3.8	N	3			N
1424	M	O	O	1			3	63	57	34.1	20.24916256	32.0828	58.94669754	58.94669754		Y	30	34	1605	2013-11-05 00:00:00		0	58		2020		2020			Y	167.6	163		0		63						7010		6.8	N	2			N
1425	M	B	B	1			3	52	45	18.9	28.71562217	20.745	41.81462	41.81462		Y	26	30	1602	2013-11-01 00:00:00		0	16		2070		2030			Y	168.9	167.6		0		52						7010		5.7	N	2			U
1426	F	A	A	1			3	58	31	25.9	17.32870975	25.9221	36.27957202	36.27957202			2	68	1606	2013-10-18 00:00:00		0	22		2070		2070			Y	174	154.9		0		58						7010		6	N	3			N
1427	M	A	A1	1			3	57	27	33.5	21.26071247	32.1402	32.02161293	32.02161293		Y	29	68	1604	2013-10-15 00:00:00	N	0	75		2050		2040			Y	185	183		0	N	57						7010	N	7.7	N	3			N
1428	M	A	A	1			1	37	51	22.2	17.35891933		89.0831142	89.0831142		Y	3	74	1602	2013-12-03 00:00:00	N	0		40	2020		2010			Y	177.8	178		0	N	37						7010	Y	8.2	N	1		166	N
1429	M	B	B	1			3	62	30	28.8	31.55588021	28.6295	32.12940933	32.12940933		Y	1	2	1607	2013-11-05 00:00:00		0	11		2060		2040	3	2021-07-23 00:00:00	N	185.4	185		0		62						7010		6.3	Y	3			N
1430	F	O	O	1			3	38	54	21.6	26.53231113	21.6111	46.52012767	46.52012767		Y	24	31	219	2013-10-18 00:00:00		1	21		2040		2040			Y	160	157.5		0		38						7010		3.7	N	3			N
1431	M	B	B	1			3	66	50	24.1	26.94638798	24.7946	49.96938114	49.96938114		Y	2	98	1604	2013-10-14 00:00:00		0	49		2050	2010	2050			Y	165.1	160		0		66						7010		7	N	3			N
1432	M	O	O	1			3	66	19	23.6	19.40352547	23.5653	51.87171973	51.87171973		Y	2	3	1604	2013-10-12 00:00:00		0	29		2040		2040			Y	167.6	175.3		0		66						7010		4.6	N	3			N
1433	F	O	O	1			3	63	32	27.5	25.30498587	29.2946	48.4333859	48.4333859		Y	2	24	1607	2013-11-02 00:00:00	Y	0	67	40	2070	2030	2030			Y	152.4	185.4		0	Y	63						7010	Y	6.4	Y	2		136	Y
1434	F	A	A1	1			3	64	33	25.7	24.39105884	27.0955	40.82819746	40.82819746		N	2	30	1604	2013-10-15 00:00:00		0	39		2070		2050			Y	170.2	173		0		64						7010		4.9	N	3			N
1435	M	O	O	1			3	64	36	23.9	25.65192744	23.923	32.39970536	32.39970536		Y	24	31	1607	2013-10-21 00:00:00		0	18		2070		2070			Y	175.3	168		0		64						7010		6.5	N	3			N
1436	M	A	A1	1			3	69	17	29.4	23.75388242	29.0252	45.81720382	45.81720382		Y	2	68	1604	2013-10-20 00:00:00	U	0	65		2020	2010	2020	3	2014-08-13 00:00:00	N	185.4	188		0	U	69						7010	U	4.7	N	1			N
1437	M	A	A1	1			3	62	17	26.3	23.75388242	26.2577	42.35890845	42.35890845		Y	2	68	1604	2013-10-17 00:00:00		0	33		2050		2050	999	2021-02-07 00:00:00	N	177.8	188		0		61						7010		6.3	N	3			N
1438	M	O	O	1			1	67	17	25.6	16.37100048	25.6328	90.49472211	90.49472211		Y	29	36	1613	2013-11-07 00:00:00	U	0	35		2020	2020	2020			Y	182.9	157.5		0	U	67						7010	N	2.8	N	2			N
1439	M	O	O	1			3	59	51	24.6	23.93340271	26.1259	64.21774271	64.21774271		Y	2	24	1604	2013-11-25 00:00:00		0	41		2070		2040	999	2020-06-18 00:00:00	N	163	155		0		59						7010		5.8	N	3			N
1440	M	AB	O	2			3	61	33	29.8	28.05782339	29.8446	91.63633367	91.63633367		Y	2	98	1604	2013-10-25 00:00:00		0	59		2020	2010	2020	999	2017-07-18 00:00:00	N	177.8	175.3		0		61						7010		3.3	N	1			N
1441	M	A	A1	1	998	2	3	16	15	21.3	22.79416324	19.7343	41.12473129	41.12473129		Y	1	3	1602	2013-10-29 00:00:00	U	1	60		4050	2100	4040			Y	170.2	172.7		0	U	16						7010	U	6.3	N	3			N
1442	F	O	O	1			3	43	48	24.5	26.24197719	17.2938	38.6840225	38.6840225		Y	3	11	1605	2013-11-05 00:00:00	N	0	28	40	2070	2010	2020	2	2015-04-23 00:00:00	N	165.1	170.2		0	N	42						7010	Y	5.8	N	1			N
1443	M	O	O	1			3	57	52	19.8	29.21053253	19.79	74.48281015	74.48281015		N	33	33	1605	2013-10-22 00:00:00		0	15		2070		2060			Y	185.4	180.3		0		57						7010		5	N	3			N
1444	F	O	O	1			3	57	31	26.1	30.1171875	26.1263	43.37717524	43.37717524		Y	68	98	1604	2013-11-02 00:00:00		0	41		2040		2050	999	2023-01-08 00:00:00	N	165.1	160		0		57						7010		6.6	N	3			N
1445	F	A	A1	1			3	53	16	32.6	25.55139884	29.0719	33.68580022	33.68580022		Y	3	98	1602	2013-10-24 00:00:00		0	39		2070		2060			Y	158.5	170.2		0		53						7010		8.4	N	3			U
1446	F	A	A	1			3	47	23	29.5	30.68310658	29.1951	35.87923786	35.87923786		Y	2	31	1604	2013-10-17 00:00:00		0	68		2060		2060			Y	165.1	168		0		46						7010		3.6	N	3			N
1447	M	A	A2	1			3	69	35	23.4	27.59775425	23.388	0	0		Y	2	11	1604	2013-11-14 00:00:00		0	39		2060		2060			Y	177.8	188		0		69						7010		4.1	N	3			N
1448	M	O	O	1			3	65	18	19.6	26.48145435	20.2577	33.3774576	33.3774576		Y	1	3	1607	2013-11-01 00:00:00		0	23		2070		2070	1	2020-04-01 00:00:00	N	177.8	172.7		0		64						7010		5.8	N	3			N
1449	F	O	O	1			3	60	24	20.2	20.90419501	19.7395	33.96369408	33.96369408		Y	2	33	1608	2013-11-27 00:00:00	N	0	21		2070		2040			Y	163	168		0	N	59						7010	N	5.6	N	3			N
1450	M	O	O	1			3	59	18	26.7	25.74358877	25.9705	89.37571357	89.37571357		Y	3	31	1604	2013-10-29 00:00:00		1	46		2010		2020			Y	177.8	165.1		0		59						7010		5	Y	1			N
1451	F	A	A	1			3	68	30	31.6	21.2585034	32.8444	32.78841259	32.78841259		Y	2	11	1601	2013-11-14 00:00:00	Y	0	63	40	2080	998	2040			Y	167.6	168		0	N	66						7010	Y	8.1	N	3		145	N
1452	M	O	O	1			3	59	31	23.5	27.49021588	25.1543	31.82765877	31.82765877		Y	2	25	1607	2013-10-25 00:00:00		0	25		2070		2070			Y	180.3	178		0		58						7010		4.9	N	3			N
1453	M	O	O	1			1	49	29	29.2	23.13096224	29.5824	33.58307015	33.58307015		Y	11	24	1605	2013-10-31 00:00:00		0	50		2070		2060	3	2020-05-01 00:00:00	N	160	165.1		0		49						7010		6.4	N	3			N
1454	M	O	O	1			3	71	16	24.3	24.10493827	25.1205	35.03490253	35.03490253		Y	2	31	1604	2013-10-23 00:00:00		0	73		2060	2010	2060			Y	177	180		0		71						7010		6.5	N	3			N
1455	F	O	O	1			1	57	28	21.4	20.04403652	21.4341	0	0		Y	2	23	1607			0	38		2060	2050	2050	2	2013-10-24 00:00:00	N	160	170.2		0		56						7010		4.3	N	3			N
1456	F	O	O	1			3	63	50	22.6	29.12764004	22.6234	32.15492423	32.15492423		Y	3	68	1607	2013-11-02 00:00:00		0	28		2070		2070			Y	175.3	165		0		63						7010		4.1	N	3			N
1457	F	A	A1	1			3	60	28	18.2	27.99382716	17.8201	32.72949182	32.72949182		Y	2	98	1607	2013-10-23 00:00:00		0	14		2070	2010	2060			Y	170	180		0		59						7010		3.7	N	3			N
1458	M	B	B	1			3	64	55	22.6	20.2812331	22.1799	31.51786804	31.51786804		Y	29	66	1607	2013-11-27 00:00:00	N	0	45		2060		2040			Y	170.2	172		0	N	63						7010	N	6.8	N	3			N
1459	F	A	A	1			3	64	68	22.1	24.87244898	20.3016	34.09233777	34.09233777		Y	3	32	1607	2013-11-01 00:00:00		0	17		2070		2060			Y	165.1	168		0		61						7010		4.8	N	3			N
1460	F	A	A	1			3	40	53	27.6	22.49399823	28.3905	53.7366996	53.7366996		Y	23	24	1601	2013-10-30 00:00:00		0	30		2030		2030			Y	162.6	154.9		0		40						7010		6	N	2			N
1461	M	B	B	1			3	33	23	15.4	18.62138619	15.4183	42.34868062	42.34868062		Y	1	2	1602	2013-10-18 00:00:00		0	21		2050	2050	2070	999	2017-02-13 00:00:00	N	167	178		0		33						7010		4.1	N	3			N
1462	M	O	O	1			3	61	48	24.5	24.04934359	24.2681	33.7753508	33.7753508		Y	32	74	1607	2013-11-14 00:00:00		0	18		2050	2070	2050			Y	198.1	188		0		61						7010		6.4	Y	3			N
1463	M	O	O	1			3	60	56	32.8	31.70394781	32.2783	31.19808766	31.19808766		Y	2	29	1608	2013-12-07 00:00:00		0	22		2040	2010	2040	999	2017-06-22 00:00:00	N	180	185.4		0		59						7010		4.9	N	3			N
1464	M	A	A1	1			3	57	23	22.3	25.15570934	25.1553	50.4314123	50.4314123		Y	2	29	1604	2013-11-12 00:00:00		0	25		2060		2060			Y	180	170		0		57						7010		5.4	N	3			N
1465	M	A	O	2			3	66	36	28.6	36.68646391	28.5533	36.37479666	36.37479666		Y	68	68	1604	2013-10-21 00:00:00		0	77		2070	2060	2070			Y	177.8	165.1		0		66						7010		5.2	N	3			N
1466	M	O	O	1			3	47	21	28.2	23.67283951	25.9904	38.97252584	38.97252584		Y	2	24	1605	2013-10-24 00:00:00		0	28		2040	2040	2040	1	2013-10-13 00:00:00	N	175	180		0		46						7010		4.3	N	3			N
1467	M	A	A1	1			3	57	18	28.6	19.06904903	31.5343	32.84615555	32.84615555		N	2	11	1604	2013-10-28 00:00:00		0	28		2080		2020			Y	180.3	183.2		0		55						7010		3.9	N	1			N
1468	F	O	O	1			3	55	59	17.2	26.94341326	18.0681	32.91829736	32.91829736		Y	2	23	1607	2013-10-24 00:00:00		0	15		2080		2070			Y	157.5	162.6		0		55						7010		4.8	N	3			N
1469	M	A	A	1	998	3	3	12	10	20.3	24.7850536	17.153	31.26361484	31.26361484		Y	1	32	1602	2013-10-29 00:00:00		1	44		4060	998	4070	999	2022-05-21 00:00:00	N	136.7	154.9		0		9						7010		6.5	N	2			N
1470	F	O	O	1			3	67	32	19.6	26.76429744	24.0307	32.19144365	32.19144365		Y	1	2	1607	2013-10-26 00:00:00		0	26		2040		2050			Y	162.6	178		0		67						7010		3.8	N	3			N
1471	M	A	A1	1			3	67	40	30.1	35.80024461	31.0031	35.61228833	35.61228833		Y	2	80	1604	2013-10-31 00:00:00		0	62		2070		2050			Y	179	172.7		0		65						7010		7.1	N	3			N
1472	M	O	O	1			3	42	42	19.3	21.78996599	19.7008	33.64443236	33.64443236		Y	2	24	1602	2013-12-03 00:00:00		0	12		2070		2020			Y	168	168		0		39						7010		11	N	1			N
1473	F	A	A1	1			3	43	49	27.8	25.18626735	27.825	34.94015422	34.94015422		Y	2	98	1601	2013-11-01 00:00:00		0	50		2060		2060	3	2020-12-24 00:00:00	N	172.7	185		0		43						7010		7.4	N	3			N
1474	M	O	O	1			3	58	30	24.4	22.03172689	24.6231	31.00267099	31.00267099		Y	33	68	1606	2013-11-21 00:00:00		0	15		2070		2060			Y	188	193		0		51						7010		7.3	N	3			N
1475	F	O	O	1			3	40	40	34.4	27.35933163	32.5709	40.83532874	40.83532874		Y	24	32	999	2013-10-25 00:00:00		1	27		2060		2050			Y	177.8	172.7		0		40						7010		5.8	N	3			N
1476	F	A	A1	1			3	58	63	24.4	34.49619114	28.5483	33.3750413	33.3750413		Y	2	29	219	2013-10-28 00:00:00		0	51		2080	2010	2080	3	2014-10-25 00:00:00	N	160	152		0		56						7010		3.5	N	3			N
1477	M	A	A1	1			3	46	49	25.1	32.80247149	25.1045	88.18032505	88.18032505		Y	1	98	1604	2013-10-29 00:00:00		0	32		2020		2020			Y	175.3	170.2		1		45						7010		6.9	Y	1			N
1478	M	O	O	1			3	68	26	25.9	37.03262254	25.6328	31.87302385	31.87302385		Y	2	24	1607	2013-11-08 00:00:00		0	33		2060		2060			Y	182.9	193		0		68						7010		4.8	N	3			N
1479	F	O	O	1			3	24	30	19.2	23.94816208	17.5079	88.55892786	88.55892786		Y	24	33	1602	2013-10-26 00:00:00		0	22		2020		2060			Y	162.6	183		0		24						7010		5.3	N	3			N
1480	M	A	A1	1			3	62	49	27.5	29.97800605	27.4677	39.40851574	39.40851574		Y	11	24	1604	2013-10-25 00:00:00	N	0	48		2090		2080			Y	175.3	170.2		0	N	62						7010	N	4.9	N	3			N
1481	M	A	A1	1			3	68	49	25.8	29.97800605	26.1476	37.15089304	37.15089304		Y	11	24	1604	2013-11-01 00:00:00	N	0	61		2070	2050	2040			Y	167.6	170.2		0	N	68						7010	N	6.8	N	3			N
1482	M	O	O	1			3	67	27	30.2	23.09169467	27.1781	32.78309776	32.78309776		Y	1	24	1607	2013-10-24 00:00:00		0	20		2040		2070			Y	172.7	180.3		0		65						7010		2.8	N	3			N
1483	F	O	O	1			3	65	27	20.1	23.09169467	21.4664	31.83513067	31.83513067		Y	1	24	1607	2013-10-25 00:00:00		0	21		2060		2050			Y	162.6	180.3		0		63						7010		3.8	N	3			N
1484	M	O	O	1			3	54	14	22.7	19.49312027	27.2149	44.1065576	44.1065576		Y	1	11	418	2013-10-24 00:00:00		1	49		2060		2070			Y	172	175.3		0		53						7010		5.3	N	3			N
1485	M	O	O	1			3	72	51	28.3	29.88235294	27.5194	33.20896967	33.20896967		Y	34	74	1604	2013-10-25 00:00:00		0	70		2080	998	2080			Y	177.8	170		0		69						7010		4.6	N	3			N
1486	M	O	O	1			3	61	24	25.5	24.3662098	25.5445	32.08405166	32.08405166		Y	3	11	1607	2013-11-04 00:00:00		0	31		2060	2010	2060	999	2015-07-06 00:00:00	N	172.7	183		0		61						7010		8.2	N	3			N
1487	F	A	A	1			3	61	48	21.3	25.10387812	26.7557	32.33554711	32.33554711		Y	2	3	1607	2013-10-27 00:00:00		0	16		2060	2010	2050	3	2014-09-13 00:00:00	N	152.4	152		0		59						7010		8.4	N	3			N
1488	M	A	A1	1			3	63	47	27.6	22.53061225	27.5998	34.30115138	34.30115138		Y	24	31	1607	2013-10-28 00:00:00		0	17		2060	2050	2060			Y	167.6	175		0		63						7010		4.2	Y	3			N
1489	M	B	B	1			1	65	34	28.9	27.49021588	28.8893	32.03220501	32.03220501		Y	32	98	1607	2013-11-07 00:00:00		0	26		2040		2040			Y	172.7	178		0		65						7010		6.1	N	3			N
1490	F	O	O	1			3	69	19	24.4	25.72278912	25.2344	41.21917049	41.21917049		Y	2	29	999	2013-10-29 00:00:00		0	42		2060		2060			Y	160	168		0		69						7010		4.3	N	3			N
1491	F	O	O	1			3	67	51	18	43.38618651	18.3663	32.79151231	32.79151231		Y	3	31	1607	2013-10-28 00:00:00		0	19		2060		2050			Y	162.6	152.5		0		66						7010		2.9	Y	3			N
1492	F	O	O	1			1	32	32		26.5625		87.36240151	87.36240151		Y	3	98	1602	2013-11-13 00:00:00	N	0		35	2020		2010			Y	173	160		0	N	32						7010	Y	8.2	N	1		125	N
1493	M	O	O	1			3	71	20	19.8	28.40816327	19.7662	59.98505254	59.98505254		Y	3	24	1608	2013-10-25 00:00:00		0	26		2060		2060			Y	172.7	175		0		71						7010		6	N	3			N
1494	M	A	A1	1			3	37	35	19.2	31.26765495	21.9392	72.37895526	72.37895526		Y	2	66	1604	2013-10-28 00:00:00		0	39		2020		2020			Y	182.9	185.4		0		37						7010		7.8	N	1			N
1495	M	O	O	1			3	61	53	30.9	27.88975485	30.922	33.5561181	33.5561181		Y	2	26	1607	2013-11-04 00:00:00		0	15		2070	2010	2050	3	2015-11-28 00:00:00	N	182.9	183		0		59						7010		4.3	N	3			N
1496	M	O	O	1			3	65	61	33.2	23.98375407	33.197	34.10608775	34.10608775		Y	2	24	1604	2013-11-01 00:00:00		0	60		2070		2070			Y	175.3	169		0		64						7010		3.8	N	3			N
1497	M	A	A1	1			3	72	52	23.5	33.49904659	23.4819	58.26245124	58.26245124		Y	1	2	1604	2013-11-20 00:00:00		0	53		2050	2060	2020			Y	177.8	177.8		0		72						7010		2.7	Y	1			N
1498	M	O	O	1			3	50	21	28.5	16.10781498	28.1017	33.66013182	33.66013182		Y	2	3	1607	2013-11-02 00:00:00		0	51		2060		2060			Y	182.9	193		0		50						7010		6.8	N	3			N
1499	M	O	O	1	2	2	3	14	15	17.2	26.20972984	17.7515	32.44535059	32.44535059			2	24	417	2013-11-08 00:00:00		0	10		4020	998	4050			Y	139	157.5		0		13						7010		3.3	Y	3			N
1500	M	O	O	1			3	67	60	29.8	22.03856749	29.7705	84.13132534	84.13132534		Y	24	66	402	2014-01-06 00:00:00		1			2020	2040	2010			Y	173	165		0		67						7010		4.9	N	1			N
1501	M	O	O	1			3	24	57	21.3	28.1107082	21.3074	41.1319587	41.1319587		Y	31	32	103	2013-11-06 00:00:00		0	13		2040	998	2040	3	2018-04-02 00:00:00	N	152.4	167.6		0		24						7010		5	N	3			N
1502	M	O	O	1			3	58	58	32.1	22.64737696	34.6686	35.04399931	35.04399931		Y	2	3	1604	2013-11-01 00:00:00		0	50		2060		2040			Y	172.7	172		0		57						7010		3.6	N	3			N
1503	M	B	B	1			3	71	29	24.1	17.26628727	23.5685	35.56943315	35.56943315		Y	2	68	1608	2013-12-04 00:00:00		0	48		2070	998	2070			Y	175.3	188		0		70						7010		6.4	Y	3			N
1504	F	A	A	1			3	21	17	19.8	22.77555576	19.4765	39.13030425	39.13030425		Y	3	98	1602	2013-11-06 00:00:00		0	12		2040		2020			Y	160	177.8		0		21						7010		5	N	1			N
1505	M	O	O	1			3	76	55	23.3	31.35629252	22.8668	44.11618494	44.11618494		Y	3	29	1604	2013-11-02 00:00:00		0	60		2060		2060			Y	170.2	168		0		75						7010		3.8	N	3			N
1506	F	O	O	1			3	58	24	28.4	25.9757177	28.3598	60.57826762	60.57826762		Y	2	31	999	2013-11-08 00:00:00		0	77		2020		2040			Y	167.6	167.6		0		58						7010		5.5	N	3			N
1507	F	O	O	1			1	60	54	29.8	33.37084488	29.8363	35.22706823	35.22706823		Y	2	3	1604	2013-11-04 00:00:00		0	54		2060	2090	2060			Y	160	152		0		60						7010		2.8	N	3			N
1508	F	B	O	2			3	67	54	30.2	33.37084488	32.9222	38.11042339	38.11042339		Y	2	3	1613	2013-10-30 00:00:00	N	0	39		2040		2040			Y	162.6	152		0	N	67						7010	N	3.7	N	3		141	N
1509	M	A	A	1			3	68	68	27.5	29.09428847	31.4477	79.0827315	79.0827315		Y	3	68	1604	2013-11-06 00:00:00		0	52		2020		2020	999	2021-12-27 00:00:00	N	183	160		0		68						7010		5.8	N	1			N
1510	F	A	A	1			3	76	68	29.9	29.09428847	30.2444	40.99682166	40.99682166		Y	3	68	1604	2013-11-07 00:00:00		0	68		2070		2060			Y	162.6	160		0		75						7010		4	N	3			N
1511	M	A	A1	1			3	54	29	29.7	27.5204632	30.3717	59.37856441	59.37856441		Y	2	11	448	2013-10-25 00:00:00	Y	0	43	90	2070	2040	2040	1	2013-10-24 00:00:00	N	188	177.8		0	N	54						7010	Y	11	N	3		232	N
1512	F	O	O	1			3	65	37	26.9	26.92378329	26.9487	58.2546798	58.2546798		Y	2	25	1613	2013-11-06 00:00:00		0	43		2040		2040			Y	162.6	165		0		65						7010		5.3	N	3			N
1513	M	O	O	1			3	57	43	25.8	31.26369613	26.7161	64.43740231	64.43740231		Y	3	30	1613	2013-11-20 00:00:00		0	20		2040		2040			Y	172.7	185		0		57						7010		5	N	3			N
1514	M	O	O	1			3	62	42	27.1	24.50977008	25.9244	31.4819188	31.4819188		Y	1	98	1607	2013-10-31 00:00:00		0	28		2040		2050			Y	167.6	170.2		0		62						7010		6.7	N	3			N
1515	M	A	A1	1			3	36	48	21.8	22.83737024	20.1679	35.47016455	35.47016455		Y	1	3	1602	2013-11-05 00:00:00		0	12		2060		2060			Y	177.8	170		0		35						7010		4.3	N	3			N
1516	M	B	B	1			3	56	23	24.2	32.06790703	24.5894	47.24117416	47.24117416		Y	29	30	1604	2013-10-31 00:00:00		0	67		2050		2050			Y	167.6	175.3		0		56						7010		6.5	N	3			N
1517	M	O	O	1			3	52	34	29.4	30.83575306	28.505	32.29315519	32.29315519		Y	2	68	1607	2013-11-02 00:00:00		0	25		2070		2060			Y	167.6	178		0		51						7010		5	N	3			N
1518	F	O	O	1			1	66	33	21	23.93898978	20.8949	34.92161739	34.92161739		Y	2	3	1604	2013-11-08 00:00:00		1			2020	2010	2020	3	2015-11-08 00:00:00	N	154.9	171		0		66						7010		3.2	N	1			N
1519	M	O	O	1			3	58	27	25.8	30.01562457	25.8428	32.75235923	32.75235923		Y	1	2	1613	2013-11-05 00:00:00	U	1	29		2010		2010			Y	175.3	191		0	U	58						7010	U	4.9	N	1			N
1520	F	O	O	1			3	50	34	24.9	28.69897959	26.1557	45.50692545	45.50692545		Y	3	11	999	2013-10-30 00:00:00		0	22		2040		2040			Y	170.2	168		0		50						7010		5.9	N	3			N
1521	M	A	A1	1			3	65	27	30.7	26.44897959	29.8596	27.70495119	27.70495119			11	68	1607	2013-11-05 00:00:00		1	16		2070		2050	3	2019-08-10 00:00:00	N	167.6	175		0		65						7010		5.3	N	3			N
1522	M	O	O	1			3	55	46	26.1	34.52275572	26.1381	32.25846965	32.25846965		Y	2	23	1607	2013-11-05 00:00:00		0	19		2050	2020	2040	3	2016-01-29 00:00:00	N	175.3	181		0		55						7010		4.2	Y	3			N
1523	M	O	O	1			3	60	59	25.1	43.20825022	26.7287	41.23518955	41.23518955		Y	2	25	420	2013-11-07 00:00:00	N	0	46		2050		2040			Y	175.3	163		0	N	59						7010	N	6.9	N	3			N
1524	F	B	B	1			3	51	69	18.6	33.86847594	19.053	41.71024249	41.71024249		Y	2	29	1604	2013-10-31 00:00:00		0	47		2070		2060			Y	162.6	162.6		0		51						7010		6.9	N	3			U
1525	F	O	O	1			3	70	44	26.8	23.43392776	28.0627	33.23381704	33.23381704		Y	2	11	216	2013-11-17 00:00:00		0	63		2060	2060	2060			Y	170.2	162		0		69						7010		7.4	Y	3			N
1526	M	B	B	1			3	68	14	24	24.64508185	26.0184	40.13104904	40.13104904		Y	2	3	1604	2013-11-05 00:00:00	U	0	84		2080		2070			Y	167.6	175.3		0	U	67						7010	U	4.2	N	3			N
1527	M	A	A1	1			3	65	38	29.6	25.63734806	29.5858	34.27018334	34.27018334		Y	2	24	420	2013-12-26 00:00:00		0	58		2070	2030	2060	999	2016-01-08 00:00:00	N	170.2	167		0		65						7010		7.8	N	3			N
1528	F	O	O	1			3	63	43	24.3	24.41184807	24.977	39.96969705	39.96969705		Y	3	98	1604	2013-11-12 00:00:00		0	51		2050		2040			Y	160	168		0		62						7010		6.3	N	3			N
1529	F	A	A1	1			3	47	23	24	20.97131934	21.9657	0	0		Y	2	11	1604	2013-11-19 00:00:00		0	50		2020		2020			Y	165.1	160		0		47						7010		5	N	2			N
1530	F	B	B	1			3	58	47	17.9	31.87728822	17.6797	35.40363255	35.40363255		Y	3	24	1607	2013-11-04 00:00:00		0	15		2070		2060			Y	162.6	178		0		58						7010		5.2	N	3			N
1531	M	B	B	1			3	66	44	27	19.4621858	25.9904	44.58502592	44.58502592		Y	1	3	1604	2013-11-18 00:00:00		0	45		2060	2050	2060			Y	172.7	191		0		66						7010		8.7	N	3			N
1532	F	A	A1	1			3	61	55	25.2	22.29135081	25.0175	0	0		Y	3	68	1607	2013-11-07 00:00:00		0	20		2060		2060	3	2021-05-18 00:00:00	N	167.6	172.7		0		60						7010		3.3	N	3			N
1533	F	A	A1	1			3	60	26	25.6	19.02662994	23.5355	32.05664837	32.05664837		Y	1	3	1607	2013-11-08 00:00:00		0	23		2040		2040			Y	160	165		0		59						7010		5.2	N	3			N
1534	M	O	O	1			3	62	33	29.1	35.97961784	30.6047	30.43510851	30.43510851		Y	30	68	1607	2013-11-05 00:00:00		0	70		2070		2070			Y	180.3	185.4		0		58						7010		2.5	N	3			N
1535	M	A	A1	1			3	67	31	30.9	27.26452605	31.2328	36.45350181	36.45350181		Y	1	11	1604	2013-11-22 00:00:00		0	73		2070		2070			Y	175.3	173		0		66						7010		8.1	N	3			N
1536	M	AB	A1	2			3	68	31	30.4	27.26452605	30.4206	41.03352777	41.03352777		N	1	11	1604	2013-11-01 00:00:00		1	62		2070		2070			Y	175.3	173		0		68						7010		4	N	3			N
1537	F	O	O	1			3	23	35	18.3	23.63403301	18.4813	39.72866419	39.72866419		Y	2	32	1602	2013-11-09 00:00:00	U	0	77		2020		2040			Y	170.2	158		0	U	23						7010	U	4.8	N	3			N
1538	F	O	O	1			3	61	41	31.4	22.53828508	30.9917	44.35064568	44.35064568		Y	26	32	1604	2014-01-10 00:00:00		0	49		2070	2020	2070	3	2018-07-19 00:00:00	N	154.9	158.8		0		61						7010		2.9	N	3			N
1539	M	O	O	1			3	65	59	24.6	23.45091822	24.5894	38.33954322	38.33954322		Y	2	11	1604	2013-11-04 00:00:00	N	0	64		2040	2030	2040			Y	170.2	174		0	N	65						7010	N	0.8	N	3			N
1540	M	O	O	1			3	69	59	23.8	23.45091822	24.433	45.94566388	45.94566388		Y	2	11	1604	2013-11-04 00:00:00	N	0	52		2040		2040	999	2022-12-10 00:00:00	N	170.2	174		0	N	68						7010	N	1.8	N	3			N
1541	M	O	O	1			1	66	38	28.2	29.61502352	29.4562	39.82397225	39.82397225		Y	2	3	1604	2013-11-13 00:00:00		0	53		2070		2070			Y	180.3	177.8		0		65						7010		5.1	N	3			N
1542	F	O	O	1			3	42	17	18.5	20.51017691	18.1385	35.9878195	35.9878195		Y	3	31	1602	2013-11-12 00:00:00		0	20		2060		2030			Y	154.9	170.2		0		41						7010		5.5	N	1			N
1543	F	B	B	1			3	51	55	23.4	24.35168806	22.2602	33.79911457	33.79911457		Y	3	68	1604	2013-11-15 00:00:00		0	31		2030		2060			Y	160	163		0		50						7010		4.6	N	3			N
1544	M	B	B	1			3	75	55	24.5	24.35168806	27.6165	44.63232584	44.63232584		Y	3	68	1604	2013-11-06 00:00:00		0	28		2060		2030	3	2021-09-07 00:00:00	N	178	163		0		74						7010		6.1	N	2			N
1545	M	O	O	1			3	67	33	23.3	24.77614113	21.8734	33.87401897	33.87401897		Y	2	3	1607	2013-11-05 00:00:00		0	17		2070		2060			Y	190	203		0		66						7010		5.6	Y	3			N
1546	M	B	B	1			3	59	28	23.1	23.2609519	23.0371	50.62857815	50.62857815		Y	11	98	1604	2013-11-11 00:00:00		0	32		2040		2040	999	2021-08-18 00:00:00	N	175.3	178		0		59						7010		5.4	N	3			N
1547	M	B	B	1			3	73	28	29.7	23.2609519	29.4706	79.22933158	79.22933158		Y	11	98	1604	2013-11-07 00:00:00		0	61		2050		2050			Y	177.8	178		0		73						7010		8	Y	3			N
1548	M	A	A	1			1	68	21	25.8	27.99382716	25.904	38.52101273	38.52101273		Y	2	25	1604	2013-11-08 00:00:00		0	66		2070		2100			Y	182.9	180		0		68						7010		5	N	3			N
1549	M	AB	O	2	1	3	3	9	3	20.3	14.82190464	22.3302	34.03908282	34.03908282		Y	2	32	1612	2013-11-07 00:00:00		1	8		4080	4050	4050	1	2015-02-16 00:00:00	N	124.5	101.6		0		9						7010		6.9	Y	3			N
1550	F	O	O	1			3	59	22	17.2	18.37682515	17.2324	38.48089052	38.48089052		Y	2	98	1607	2013-11-13 00:00:00		0	13		2050	2020	2050	3	2017-01-11 00:00:00	N	165.5	173		0		59						7010		6.5	N	3			N
1551	M	O	O	1			1	63	17	26.4	24.00296985	26.3599	37.75816625	37.75816625		Y	1	3	1613	2013-12-18 00:00:00		0	57		2040		2040			Y	180.3	188		0		63						7010		6.1	N	3			N
1552	M	O	O	1			3	51	20	26	23.40821008	24.2765	42.5323735	42.5323735		Y	1	2	1604	2013-12-09 00:00:00		0	42		2070	2050	2070			Y	182.4	177.8		0		50						7010		6.2	N	3			N
1553	F	AB	A1B	1			3	63	35	19.9	37.500075	19.5703	32.61557711	32.61557711		Y	1	29	1607	2013-12-05 00:00:00	U	0	20		2070		2040			Y	157.5	157.5		0	U	63						7010	U	3.5	Y	3			N
1554	M	A	A1	1			3	58	60	24.5	29.64917262	24.5357	94.07229641	94.07229641		N	31	34	1604	2013-12-16 00:00:00		0	59		2020		998			Y	177.8	172.7		0		58						7010		2.7	N	1			N
1555	F	O	O	1			3	65	19	23.5	18.34323195	24.7173	42.40463634	42.40463634		Y	2	24	447	2014-01-06 00:00:00		0	34		2060	2040	2040			Y	162.6	165.1		0		65						7010		3.3	N	3			N
1556	F	O	O	1			3	60	19	18.8	18.34323195	20.7012	33.92152996	33.92152996		Y	2	24	1607	2014-01-02 00:00:00		0	18		2060	2010	2050	999	2016-03-23 00:00:00	N	157.5	165.1		0		58						7010		4.6	N	3			N
1557	F	A	A	1			3	23	12	21.8	18.359375	21.1189	34.83193116	34.83193116		Y	1	11	1602	2014-01-16 00:00:00		0	13		2060		2020	3	2020-01-13 00:00:00	N	149.9	160		0		21						7010		4.8	N	1			N
1558	F	B	B	1			3	61	43	23.7	27.92270639	23.24	33.3142273	33.3142273		Y	2	98	1607	2013-12-19 00:00:00		0	20		2070		2060			Y	152.4	160		0		60						7010		2.5	N	3			N
1559	M	A	O	2			3	67	21	22.1	21.46193662	21.7951	35.28743621	35.28743621		Y	2	32	1607	2013-12-24 00:00:00		0	29		2040		2050			Y	188	178		0		67						7010		9.4	N	3			N
1560	F	A	A	1			3	41	15	33	24.87771968	35.3605	36.85642884	36.85642884		Y	2	31	999	2014-02-07 00:00:00		1	33		2050	2090	2050			Y	162	154		0		40						7010		6.7	N	3			N
1561	M	O	O	1			3	56	48	21.5	24.10147554	21.4663	71.48453905	71.48453905		N	2	3	1604	2013-12-13 00:00:00		0	29		2060		998			Y	167.6	172.7		0		55						7010		2.6	N	1			N
1562	M	O	O	1			1	65	45	26.2	15.70934256	26.7607	43.68116726	43.68116726		Y	1	68	1604	2014-02-02 00:00:00		0	41		2070	2020	998			Y	167.6	170		0		65						7010		3.7	N	3			N
1563	M	A	A1	1			3	59	22	28.5	24.2574092	27.7874	33.79635922	33.79635922		Y	2	11	1604	2013-12-13 00:00:00		0	49		2060		2070			Y	175.3	173		0		58						7010		5.8	N	3			N
1564	F	AB	A1B	1			3	59	34	21.1	17.99307959	18.2633	40.10393398	40.10393398		Y	3	25	413	2013-12-20 00:00:00		0	16		2070		2070			Y	162.6	170		0		59						7010		5.8	N	3			U
1565	M	O	O	1			3	58	20	25.9	30.45605998	25.5643	30.96170527	30.96170527		Y	2	30	1607	2013-11-27 00:00:00		0	17		2070		2070			Y	182.9	196		0		52						7010		7	N	3			N
1566	M	O	O	1			3	67	26	24.2	24.8000496	24.2678	34.3084388	34.3084388		Y	3	33	1607	2013-11-23 00:00:00		0	18		2060		2040			Y	182	190.5		0		66						7010		9.8	N	3			N
1567	M	O	O	1			3	62	26	24.9	24.8000496	22.3153	31.85561728	31.85561728		Y	3	33	1607	2013-11-18 00:00:00		0	22		2060	2080	2040			Y	175	190.5		0		61						7010		11	N	3			N
1568	M	O	O	1			3	59	70	28.2	24.87771968	27.312	59.32575643	59.32575643		Y	2	23	1604	2013-11-13 00:00:00		0	29		2040		2050			Y	162.6	154		0		59						7010		9.2	N	3			N
1569	M	A	A1	1			3	53	37	19.6	33.12130679	20.9695	42.65922821	42.65922821		Y	1	3	219			0	43		2050	2010	2010			Y	175	163		0		53						7010		6.2	N	1			N
1570	M	A	A1	1			3	69	38	27.4	24.08437992	26.9749	35.54174107	35.54174107		Y	24	98	1607	2013-11-18 00:00:00		0	21		2070		2060			Y	177.8	172.7		0		68						7010		5.3	N	3			N
1571	M	A	O	2			3	73	49	23.7	27.28395062	27.3959	43.22717578	43.22717578		Y	2	24	1604	2013-11-26 00:00:00		0	65		2060	2070	2060			Y	183	180		0		73						7010		3.9	N	3			N
1572	M	B	B	1			3	68	18	22.1	22.85714286	22.6705	43.42487507	43.42487507		Y	11	30	1604	2013-12-02 00:00:00	U	0	49		2050	2010	2040			Y	177.8	175		0	U	68						7999	U	5.8	N	3			N
1573	M	O	O	1			3	67	38	30.3	26.81666263	30.4187	32.8729018	32.8729018		Y	2	3	1607	2013-12-16 00:00:00		0	23		2070		2060			Y	177.8	172.7		0		67						7010		2.8	N	2			N
1574	M	A	A2	1			3	69	20	28.8	21.30394858	27.7741	36.36138819	36.36138819		Y	11	33	1604	2013-11-18 00:00:00		0	50		2070		2060			Y	170.2	165		0		68						7010		5.3	Y	3			N
1575	F	A	A2	1			3	69	20	26	21.30394858	26.0081	39.60146299	39.60146299		Y	11	33	1613	2013-11-11 00:00:00		0	76		2060	998	2020	3	2018-01-04 00:00:00	N	157.5	165		0		68						7010		4.2	N	2			N
1576	M	O	O	1			3	19	38	21	22.72440348	20.9889	92.20032954	92.20032954		Y	1	98	1602	2013-11-21 00:00:00		0	17		2020		2010			Y	172.7	178		0		19						7010		6	N	1			N
1577	F	O	O	1			3	56	24	18.3	32.65095288	18.3276	35.64920762	35.64920762		Y	24	33	1607	2013-11-12 00:00:00		0	15		2050		2050	3	2021-04-05 00:00:00	N	154.9	165.1		0		54						7010		11	N	3			N
1578	M	B	B	1			3	67	42	22.8	26.34168077	23.2527	31.97959957	31.97959957		Y	3	68	1607	2013-11-15 00:00:00		0	19		2070	2010	2060			Y	174	182.9		0		67						7010		4.6	N	3			N
1579	M	A	A	1			3	61	16	28.4	25.17244468	26.1381	32.87566172	32.87566172		Y	2	98	1604	2013-11-15 00:00:00	N	0	64		2060	2100	2040			Y	172.7	183		0	N	59						7999	N	4.6	N	3			N
1580	F	A	A2	1			3	43	37	21.8	20.63824146	21.2568	34.99234554	34.99234554		Y	1	3	1602	2013-11-19 00:00:00		0	29		2050		2050			Y	160	167.6		0		41						7010		6.6	N	3			N
1581	F	A	A1	1			3	67	67	24.8	28.42747621	25.0114	48.45668411	48.45668411		Y	3	23	1604	2013-11-20 00:00:00		0	49		2040	2010	2040			Y	165.1	157.5		0		67						7010		9	N	3			N
1582	M	A	A1	1			3	62	19	27.6	25.35154137	12.5415	80.93775049	80.93775049		Y	2	26	1604	2013-11-26 00:00:00		1	38		2040		2020			Y	160	172		0		62						7010		5.8	N	2			N
1583	M	O	O	1			3	29	32	20.6	43.8733529	20.6239	34.77155008	34.77155008		Y	24	74	1604	2013-11-15 00:00:00		0			2020	998	2020			Y	188	188		0		29						7010		7.4	N	2			N
1584	M	A	A1	1			3	43	54	21.2	28.27160494	20.4284	40.06916653	40.06916653		Y	2	24	1602	2013-11-26 00:00:00		0	23		2060		2060			Y	179.1	180		0		43						7010		6.7	N	3			N
1585	M	A	A1	1			3	62	49	27.4	24.17024215	28.9492	32.355059	32.355059		Y	30	68	1613	2013-11-29 00:00:00		0	59		2090	2090	2090			Y	177.2	170.2		0		61						7010		4.7	N	3			N
1586	F	O	O	1			3	65	52	31.5	35.09270153	31.5312	36.16744933	36.16744933		Y	33	98	1604	2013-11-13 00:00:00	N	0	76		2040	2040	2040	3	2016-04-03 00:00:00	N	160	157		0	N	64						7010	N	3.3	Y	3			N
1587	F	B	O	2			3	70	60	19.3	23.12906371	17.8908	35.30996329	35.30996329		Y	2	74	1607	2013-11-29 00:00:00		0	18		2070	2050	2040	3	2015-01-19 00:00:00	N	160	167.6		0		70						7010		4.3	N	3			N
1588	F	O	O	1			3	45	61	19.2	22.5	18.8387	0	0		Y	2	11	1607	2013-11-18 00:00:00		0	20		2060	2010	2060	3	2018-08-19 00:00:00	N	157.5	160		0		45						7010		3.8	N	3			N
1589	M	O	O	1			3	62	31	28.6	29.50995926	30.2731	40.62019761	40.62019761		Y	2	3	420	2013-12-09 00:00:00		0	46		2080		2060			Y	175.3	188		0		62						7010		5.3	N	3			U
1590	F	O	O	1			3	52	21	34.6	23.61777947	36.4387	38.75000904	38.75000904		Y	24	98	1607	2013-11-21 00:00:00		0	34		2040	998	2020	1	2016-07-24 00:00:00	N	168.6	170.2		0		52						7010		6.1	N	1			N
1591	M	A	A1	1			3	66	19	29.4	26.57959184	30.8495	41.24129595	41.24129595		Y	2	11	1604	2013-11-16 00:00:00		0	52		2060		2060			Y	175.3	175		0		65						7010		6.5	N	3			N
1592	M	O	O	1			3	54	53	27.5	31.09282122	27.532	36.44060615	36.44060615		Y	1	2	1604	2013-11-18 00:00:00		0	41		2050		2050			Y	182.9	162		0		54						7010		8.5	N	3			N
1593	M	O	O	1			3	71	44	27.9	20.36033346	27.7774	45.40346455	45.40346455		Y	2	74	1604	2013-12-06 00:00:00		0	57		2040	998	2040			Y	180.3	185.4		0		71						7010		8.5	N	3			N
1594	M	O	O	1			3	54	32	31.3	25.69414281	30.4765	55.42265347	55.42265347		Y	1	3	1604	2013-11-18 00:00:00		0	50		2060	2050	2060			Y	182.9	173		0		54						7010		2.9	N	3			N
1595	M	AB	A1B	1			3	65	34	22.6	30.50194555	23.3324	61.50356777	61.50356777		Y	1	32	1604	2013-11-12 00:00:00		0	81		2070	2080	2080			Y	175.3	180.3		0		65						7010		6.8	N	3			N
1596	M	O	O	1			3	62	29	28.9	23.11493806	28.8607	90.29512417	90.29512417		Y	31	43	1613	2014-02-07 00:00:00		0	36		2060		2010			Y	182.9	175.3		0		62						7999		3.6	N	1			N
1597	F	O	O	1	996	996	3	18	34	19.4	30.13522463	19.3871	92.09089858	92.09089858		Y	31	68	1608	2013-11-20 00:00:00		1	48		2010		2010			Y	157.5	172.7		0		18						7010		4.8	N	1			N
1598	F	O	O	1			3	62	57	24.2	31.71070356	23.9139	34.2338909	34.2338909		Y	1	11	1607	2013-11-18 00:00:00		0	21		2070		2060			Y	160	172.7		0		62						7010		3.3	N	3			N
1599	F	O	O	1			3	59	57	27.6	31.71070356	25.0608	33.60029652	33.60029652		Y	1	11	1607	2013-11-27 00:00:00		0	18		2070		2070			Y	162.6	172.7		0		58						7010		3.9	N	3			U
1600	M	B	B	1			3	62	52	28.6	22.19531066	29.3283	30.92044565	30.92044565		Y	1	3	1607	2013-12-09 00:00:00		0	24		2080		2070			Y	175.3	165.1		0		62						7010		4.6	N	3			N
1601	M	A	A1	1			3	57	34	30.3	25.56878787	30.2576	34.5235271	34.5235271		Y	11	24	1605	2013-11-22 00:00:00		0	43		2060		2060			Y	172.7	177.8		0		57						7010		1.9	Y	3			N
1602	M	AB	AB	1			3	60	50	27.4	28.91134815	27.4091	43.95779296	43.95779296		Y	2	3	1604	2013-12-23 00:00:00	Y	0	51	40	2060		2040			Y	170.2	157.5		0	N	60						7010	Y	6.1	N	3		114	N
1603	M	O	O	1			3	70	58	22.4	25.40391157	22.3732	65.81889306	65.81889306		Y	2	3	420	2013-12-13 00:00:00		0	63		2020	2010	2020	3	2014-06-04 00:00:00	N	190.5	168		0		70						7010		4.2	N	1			N
1604	M	O	O	1			3	59	56	24.6	21.09726442	24.6076	65.73480821	65.73480821		N	24	26	1604	2013-11-19 00:00:00		1	22		2070		2040			Y	152.4	152.4		0		58						7010		4.3	N	2			N
1605	F	A	A1	1			3	60	12	26	15.41644692	29.4625	34.24256092	34.24256092		Y	1	3	1604	2013-11-20 00:00:00		0	57		2060		2060			Y	158	157		0		59						7010		3.3	N	3			N
1606	F	O	O	1			3	61	52	20.5	21.41849987	21.0921	32.2615985	32.2615985		Y	2	11	1607	2013-12-04 00:00:00		0	22		2070		2060			Y	154.9	162.6		0		61						7010		4.8	N	1			N
1607	F	A	A1	1			3	59	38	23.9	28.14693878	23.3443	31.66774244	31.66774244		Y	2	3	1607	2013-11-22 00:00:00		0	22		2060	2050	2060	3	2015-07-17 00:00:00	N	162.6	175		0		59						7010		2	N	3			N
1608	M	A	A1	1			3	64	38	31.1	28.14693878	31.3104	37.85277057	37.85277057		Y	2	3	1604	2014-01-16 00:00:00		0	86		2060	2040	2040			Y	170.2	175		0		63						7010		4.1	N	3			N
1609	F	O	O	1			3	55	56	21.5	27.51484793	23.3825	40.36671252	40.36671252		Y	1	24	1613	2013-11-21 00:00:00		0	46		2070		2060	3	2019-12-23 00:00:00	N	160	165.1		0		55						7010		7.9	N	3			N
1610	M	AB	A1	2			3	61	53	30.7	21.75453515	28.8885	67.29011991	67.29011991		Y	1	3	1604	2013-11-28 00:00:00		0	40		2020	2040	2020			Y	188	168		0		61						7010		3	N	1			N
1611	M	A	A1	1			3	57	53	22.6	21.75453515	22.9643	32.21746534	32.21746534		Y	1	3	1607	2013-11-19 00:00:00		0	14		2070		2080			Y	165.1	168		0		54						7010		3.2	N	3			N
1612	M	A	A	1			3	63	61	27.1	27.832537	30.5151	0	0		Y	2	98	1605	2014-01-08 00:00:00		0	44		2070	2100	2060			Y	182.9	173		0		62						7010		5.8	N	3			N
1613	F	A	A	1			3	65	15	20.2	25.42643187	20.2039	34.71752635	34.71752635		Y	2	29	1607	2013-11-23 00:00:00		0	20		2080		2070				170.2	175.3		0		64						7010		3.1	N	3			N
1614	M	O	O	1			3	62	28	32.4	20.11840758	36.1648	35.48095079	35.48095079		Y	2	3	1604	2013-11-26 00:00:00		1	82		2080		2080			Y	177.8	177.8		0		62						7999		5.4	N	3			N
1615	M	A	A	1			1	60	46	31.5	25.88057064	32.0451	36.04445116	36.04445116		Y	2	26	1604	2013-12-03 00:00:00	Y	0	88	50	2070		2040			Y	175.3	178		0	Y	60						7010	Y	4.5	N	3		120	N
1616	F	A	A1	1			3	63	34	27.7	68.73268698	29.4446	32.01530455	32.01530455		Y	1	23	1606	2013-11-11 00:00:00	N	0	25		2050	2060	2060			Y	170.2	152		0	N	61						7010	N	2.8	N	3			N
1617	F	A	O	2			3	66	17	24.7	19.21028467	25.6061	43.72298253	43.72298253		Y	1	2	1604	2013-12-07 00:00:00		0	50		2070	2060	2060			Y	157.5	165		0		64						7010		3.6	N	3			N
1618	M	AB	A2B	1			3	21	31	20.4	29.89291693	20.2168	35.27861817	35.27861817		Y	11	24	1602	2013-11-19 00:00:00		0	14		2060		2050			Y	170.2	177.8		0		21						7010		4.9	N	3			N
1619	M	O	O	1			1	25	22	17.8	23.95124717	17.4628	35.2071501	35.2071501		Y	1	98	1602	2013-12-06 00:00:00		1	19		2080	998	2080	3	2017-05-12 00:00:00	N	165	168		0		23						7010		8.3	N	3			N
1620	F	AB	AB	1			3	64	17	20.8	20.54826774	18.8812	39.00135212	39.00135212		Y	24	32	1557	2013-12-02 00:00:00		0	32		2060		2040			Y	161	172.7		0		64						7010		5.2	Y	3			N
1621	F	O	O	1			3	62	24	28.3	25.7172112	28.3483	37.91006218	37.91006218		Y	3	29	1604	2013-12-02 00:00:00		0	56		2070		2070			Y	170.2	165.1		0		61						7010		6.1	N	3			N
1622	M	O	O	1			3	32	17	21.4	28.92622352	21.4393	39.61775413	39.61775413		Y	29	31	1602	2013-12-19 00:00:00	N	0	19		2070		2040			Y	172.7	185		0	N	32						7010	N	8.1	N	3			N
1623	F	A	A	1			3	62	19	30.6	25.97401645	30.7338	50.28729049	50.28729049		N	2	24	420	2013-11-22 00:00:00		1	36		2070		2050			Y	160	165.1		0		62						7010		3.8	N	2			N
1624	F	B	B	1			3	66	55	24.3	27.58732606	24.9611	32.1206024	32.1206024		Y	1	32	1607	2013-11-26 00:00:00		0	23		2060		2060			Y	165.1	157		0		65						7010		5.8	Y	3			N
1625	M	O	O	1			1	60	21	19	23.57838901	20.3789	33.85753935	33.85753935		Y	2	3	1607	2013-11-19 00:00:00	N	0	14		2060		2060	3	2019-03-29 00:00:00	N	180.3	188		0	N	60						7010	N	5.4	N	3			N
1626	M	A	A1	1	2	998	3	16	66	19	30.45020871	18.55	37.57389978	37.57389978		Y	3	98	1602	2013-12-23 00:00:00		0	18		4060	998	4060	999	2015-06-10 00:00:00	N	160	154.9		0		16						7010		6.3	N	3			N
1627	M	A	O	2			3	61	37	30.4	24.6366782	31.5724	35.72719791	35.72719791		Y	30	34	1613	2013-11-26 00:00:00		0	67		2060		2040			Y	172.7	170		0		61						7010		5.4	Y	3			N
1628	M	A	A1	1			3	68	31	24	24.95354714	24.2529	35.24043636	35.24043636		Y	23	68	1607	2013-11-21 00:00:00		0	27		2050		2060			Y	170.2	193		0		68						7010		4.9	N	3			N
1629	F	O	O	1			3	44	27	19.9	23.38714355	19.4427	48.10169333	48.10169333		Y	24	29	1604	2013-12-03 00:00:00		0	18		2060		2040				154.9	157.5		0		44						7010		5	N	3			N
1630	M	O	O	1			3	62	27	23.3	23.38714355	23.6739	31.43089642	31.43089642		Y	24	29	1606	2013-12-04 00:00:00		0	18		2070	2010	2070			Y	177.8	157.5		0		62						7010		1.6	N	3			N
1631	F	A	A	1			3	61	31	18.7	23.05332359	18.8324	34.36105409	34.36105409		Y	1	68	1607	2013-11-22 00:00:00		0	11		2070		2060			Y	175.3	185		0		60						7010		4.5	N	3			N
1632	M	A	A1	1			3	51	34	29.9	25.41478848	28.3124	31.54853762	31.54853762		Y	1	11	1607	2013-11-22 00:00:00		0	11		2070		2070			Y	180.3	182.9		0		51						7010		5.2	N	3			U
1633	F	A	A	1	3	3	3	17	17	24.7	17.26849375	28.9823	45.81959132	45.81959132		Y	33	68	420	2013-11-15 00:00:00	Y	1	14	100	4040	4010	4010			Y	167.6	157.8		0	U	17						7010	Y	4.7	N	1			N
1634	M	O	O	1			3	66	28	29.8	27.36565679	29.7581	37.30306677	37.30306677		Y	23	30	1613	2013-11-26 00:00:00	N	0	55	40	2040		2040			Y	170.2	180.3		0	N	66						7010	Y	4	N	3			N
1635	M	B	B	1			3	66	39	23.5	26.93553774	23.4931	36.10761144	36.10761144			2	29	1604	2013-11-20 00:00:00	N	0	57		2060		2060			Y	170.2	157.5		0	N	66						7010	N	5.6	N	3			N
1636	M	A	A1	1			3	62	25	31.4	28.46944469	30.275	48.86624438	48.86624438		Y	2	80	1605	2013-11-22 00:00:00	N	0	59		2040		2040	2	2019-06-09 00:00:00	N	177.8	177.8		0	N	61						7010	N	3.7	N	3			N
1637	M	A	A1	1			3	64	29	25.2	19.86586822	25.2441	93.733387	93.733387		Y	29	33	1604	2014-02-03 00:00:00		0	56		2020	2100	2020			Y	180.3	185.4		0		64						7010		5.9	N	1			N
1638	M	O	O	1			3	65	18	18.9	24.4570324	19.6572	32.76686456	32.76686456		Y	2	24	1607	2013-11-21 00:00:00		0	15		2060	2010	2070	2	2017-04-08 00:00:00	N	177.8	193		0		64						7010		5.2	N	3			N
1639	M	A	A1	1			3	61	49	22	24.64350385	23.6749	32.09838983	32.09838983		Y	3	23	1606	2013-11-28 00:00:00		0	66		2070	2010	2060			Y	175.3	188		0		58						7010		4.1	N	3			N
1640	M	B	B	1			3	64	22	27.3	21.88910087	27.3199	35.03985131	35.03985131		Y	1	3	1604	2013-11-27 00:00:00		0	64		2050		2050			Y	175.3	172.7		0		64						7010		8.1	N	3			N
1641	F	O	O	1			3	61	41	19.7	29.0174472	20.8457	32.77941906	32.77941906		Y	3	11	1607	2013-12-06 00:00:00	N	0	25	97	2070		2040			Y	160	165		0	N	60						7010	N	6.3	N	3			N
1642	F	B	B	1			3	62	22	26.7	20.28479857	28.3231	33.93591507	33.93591507		Y	1	23	1607	2013-11-26 00:00:00		1	11		2090		2080			Y	162.5	157		0		62						7010		4.2	N	3			N
1643	F	B	B	1			3	64	22	23.6	20.28479857	24.9609	93.69228611	93.69228611		Y	1	23	1607	2014-01-11 00:00:00	N	0	81	65	2020	2020	2020			Y	162	157		0	N	64						7010	N	4.6	N	2		110	N
1644	M	O	O	1			3	72	28	27.2	30.43209877	27.9221	57.44648156	57.44648156		Y	2	98	1604	2013-11-22 00:00:00		0	49		2080		2060			Y	172	180		0		72						7010		4.4	N	3			N
1645	M	AB	AB	1			3	67	41	26	29.78896947	26.1966	94.42633809	94.42633809		Y	2	98	1604	2013-11-23 00:00:00		0	49		2020		2020			Y	172.7	175.3		0		67						7010		5.5	N	1			N
1646	F	O	O	1			3	28	55	15.3	20.3515625	14.6051	37.01609595	37.01609595		Y	2	33	1602	2013-12-04 00:00:00		0	26		2040		2040			Y	157.5	160		0		27						7010		3.9	N	3			N
1647	F	AB	B	2			3	48	16	20.8	20.73469388	21.765	31.07173731	31.07173731		Y	3	30	1607	2013-11-26 00:00:00		0	30		2060		2060			Y	160	175		0		48						7010		3.8	N	3			N
1648	M	B	B	1			3	46	27	34.4	23.8422206	34.5893	33.68041591	33.68041591		Y	1	23	212	2013-12-20 00:00:00		0	47		2040		2050			Y	180.3	185		0		46						7010		6.9	N	3			N
1649	F	O	O	1	1	3	3	11	6	14.6	12.63017465	13.3405	91.52973324	91.52973324		Y	2	23	1602	2013-11-16 00:00:00		0			4030	2100	4030			Y	132	119.4		0		11						7010		4.8	N	1			N
1650	F	O	O	1			3	56	18	20.2	25.67695447	20.8009	47.93424757	47.93424757		Y	2	24	1604	2013-11-21 00:00:00		0	52		2060		2070			Y	165	172.7		0		56						7010		4.5	N	3			N
1651	F	B	O	2			3	68	22	23.9	21.21868431	22.4251	31.8374671	31.8374671		Y	3	68	1607	2013-12-13 00:00:00		0	19		2080		2060			Y	162.6	172.7		0		62						7010		6	N	3			N
1652	F	A	A2	1			3	57	51	16.9	22.02574322	16.5401	41.23272604	41.23272604		Y	11	26	1602	2013-12-21 00:00:00		0	13		2060		2010	999	2021-11-12 00:00:00	N	157.5	160		0		57						7010		8.3	N	1			N
1653	F	O	O	1			3	58	15	23.9	22.45513452	22.1797	47.00131064	47.00131064		Y	66	68	1601	2013-11-28 00:00:00	N	0	35	40	2060	2010	2010			Y	165	183		0	N	58						7010	Y	4.2	N	1		165	N
1654	M	O	O	1			3	70	20	27.3	22.14290143	26.4995	0	0		Y	2	3	1604	2013-11-27 00:00:00		0	45		2070		2070	999	2020-11-24 00:00:00	N	177.8	177.8		0		70						7010		3.5	N	3			N
1655	M	A	A1	1			3	62	49	24.5	29.65152737	25.252	0	0		Y	23	30	1604	2013-12-23 00:00:00		0	41		2070		2020			Y	175.3	183		0		62						7010		6.3	N	2			N
1656	M	A	A1	1			1	49	65	32.4	27.29472915	30.8128	80.41255802	80.41255802		Y	2	29	1556	2013-12-10 00:00:00		0	6		2020	2020	2020			Y	172.7	165.1		0		49						7010		5.9	N	1			N
1657	M	A	A1	1			3	74	65	24.7	27.29472915	24.5204	39.12503425	39.12503425		Y	2	29	1604	2014-01-06 00:00:00		0	53		2060		2060			Y	172.7	165.1		0		74						7010		6.6	N	3			N
1658	M	A	O	2			3	54	16	28.6	30.66630549	28.5683	33.12414872	33.12414872		Y	2	98	1613	2013-12-02 00:00:00		0	54		2070		2070			Y	167.6	170.2		0		53						7010		4.1	N	3			N
1659	M	A1	A1	1			3	64	49	25.9	37.98180909	24.3827	91.86870401	91.86870401		Y	1	2	1604	2014-04-11 00:00:00	Y	0	28	40	2020	2010	2010			Y	180.3	170.2		0	N	64						7010	Y	6.9	N	1		51	N
1660	M	O	O	1			3	67	56	24.1	22.09317005	24.9655	32.86395641	32.86395641		Y	30	32	1607	2013-12-19 00:00:00	N	0	42		2090	2010	2050			Y	182.9	178		0	N	66						7010	N	4.5	N	3			N
1661	F	A	A	1			3	30	46	17.2	39.51620807	17.1832	35.46454533	35.46454533		Y	1	2	1602	2013-12-02 00:00:00		0	24		2070	2050	2050			Y	160	157.5		0		30						7010		5.2	N	3			N
1662	M	O	O	1			3	74	49	20.8	25.82185491	21.4448	94.52234736	94.52234736		Y	2	31	1604	2013-11-29 00:00:00		0	48		2020		2020	3	2021-07-30 00:00:00	N	175.3	165		0		74						7010		3.9	N	2			N
1663	M	A	A	1			3	23	21	19	25.15180591	20.4981	35.40776288	35.40776288		Y	11	31	1602	2014-01-23 00:00:00		0	30		2010	2070	2050			Y	167.6	180.3		0		21						7010		2.5	N	3			N
1664	F	A	A	1			3	67	62	22.1	24.22145329	20.658	34.12207953	34.12207953		Y	2	3	1607	2013-12-04 00:00:00		0	17		2050	998	2070			Y	169.6	170		0		66						7010		4.4	N	3			N
1665	F	O	O	1			3	53	33	25.6	21.4533301	23.8877	35.701981	35.701981		Y	24	68	1605	2013-12-17 00:00:00		0	57		2080		2040			Y	170	172.7		0		51						7010		4.9	N	3			N
1666	M	A	O	2			3	68	43	25.4	22.22222222	26.401	39.59156044	39.59156044		Y	2	98	1607	2014-05-29 00:00:00		0	14		2070		2040			Y	177.8	180		0		68						7010		4.5	N	3			N
1667	M	O	O	1			3	66	22	25.7	20.10380623	30.1315	34.42967323	34.42967323		Y	2	24	420	2013-11-29 00:00:00		0	35		2060	2020	2020	3	2016-02-02 00:00:00	N	177.8	170		0		66						7010		4	N	1			N
1668	M	O	O	1			3	64	22	27.3	20.10380623	27.0305	36.89605452	36.89605452		Y	2	24	1604	2014-02-24 00:00:00		0	65		2070	2020	2080			Y	173	170		0		64						7010		6.5	Y	3			N
1669	M	A	A1	1			1	72	57	25.7	24.05629672	25.9904	49.83514932	49.83514932		Y	2	3	1604	2014-01-08 00:00:00		0	40		2030		2030			Y	175.3	170.2		0		72						7010		5	N	3			N
1670	M	AB	A2B	1			3	70	48	25.1	41.40163348	25.1101	38.63101509	38.63101509		Y	3	23	1605	2013-12-10 00:00:00		0	86		2060		2060			Y	177.8	163		0		70						7010		7.5	N	3			N
1671	M	B	O	2			3	70	26	29.7	22.09710276	29.6822	32.01554937	32.01554937		Y	3	11	1607	2013-12-13 00:00:00		0	23		2040		2040			Y	175.3	188		0		70						7010		3.6	Y	3			N
1672	F	O	O	1			3	55	31	25.5	24.51779595	26.0747	38.67303981	38.67303981		Y	24	31	1613	2013-12-06 00:00:00		0	16		2030		2030			Y	154.9	182.9		0		55						7010		3.5	N	3			N
1673	F	O	O	1	2	998	2	14	14	18.5	34.22619048	18.8279	32.89508638	32.89508638		Y	1	24	1601	2013-12-08 00:00:00		0	99		4070	2010	4050			Y	155.5	168		0		13						7010		5.3	N	3			N
1674	M	O	O	1			3	64	38	24.9	33.09235269	24.856	31.89941613	31.89941613		Y	2	29	1607	2013-12-04 00:00:00		0	28		2070	2050	2070	999	2018-04-26 00:00:00	N	167.6	167.6		0		64						7010		6.6	N	3			N
1675	F	A	A1	1			3	29	37	23.8	20.57784282	27.4667	38.74088415	38.74088415		Y	2	3	1613	2014-01-30 00:00:00	Y	0	10	50	2070	2040	2020			Y	149.9	154.9		0	Y	27						7999	Y	6.3	Y	2		41	N
1676	F	AB	AB	1			1	27	15	22.5	23.97923875	19.8023	37.00372238	37.00372238		Y	2	98	1602	2013-12-12 00:00:00	U	0	30		2050		2020			Y	165.1	170		0	U	27						7010	U	6.3	N	3			N
1677	M	O	O	1			3	28	23	21.3	20.8360005	20.6347	40.88192577	40.88192577		Y	68	74	214	2014-01-17 00:00:00		0	17		2040		2040			Y	162.6	175.3		0		27						7010		2.8	N	3			N
1678	F	O	O	1			3	55	34	24.2	24.21830196	24.2025	32.49177618	32.49177618		Y	2	98	1607	2013-12-14 00:00:00		0	18		2060	2010	2060			Y	162.6	175.3		0		55						7010		5.7	N	3			N
1679	M	B	B	1			3	36	23	31.3	26.64489796	32.2343	73.96226653	73.96226653		Y	24	98	219	2014-01-28 00:00:00		0	57		2030		2030			Y	177.8	175		0		36						7010		7.3	N	2			N
1680	M	O	O	1			1	61	32	34.9	22.94533519	37.7033	35.71591433	35.71591433		Y	2	30	1604	2013-12-03 00:00:00		0	54		2070	2010	2070	3	2015-07-24 00:00:00	N	182.9	178		0		60						7010		5	Y	3			N
1681	M	A	A	1			3	66	19	23.4	23.18367347	23.388	54.2688788	54.2688788		N	2	3	1604	2013-12-04 00:00:00		0	59		2070	2020	2060			Y	177.8	175		0		66						7010		3.4	N	3			N
1682	M	O	O	1			3	53	22	24.4	20.94598784	24.5467	34.68166802	34.68166802		N	2	74	1602	2013-12-03 00:00:00		0	17		2050		2040			Y	180.3	188		0		51						7010		7.1	N	3			N
1683	M	A	A1	1			1	68	45	30.3	27.87017261	30.2576	35.99910115	35.99910115		N	24	32	1604	2013-12-12 00:00:00		0	45		2080	2010	2070			Y	172.7	169		0		68						7010		3.7	N	3			N
1684	F	A	A1	1			3	74	45	23.6	27.87017261	23.1955	75.10104078	75.10104078		Y	24	32	420	2013-12-04 00:00:00		0	34		2040	2080	2020			Y	162.6	169		0		74						7010		5.3	N	1			N
1685	F	A	A1	1			3	31	44	18.2	21.54245608	16.2274	43.48330525	43.48330525		Y	1	11	1602	2013-12-06 00:00:00		0	19		2060		2070	3	2022-05-12 00:00:00	N	149.9	157		0		31						7010		4.6	N	3			N
1686	F	B	B	1			3	63	23	23.7	31.22130395	25.5258	33.35006534	33.35006534		Y	26	29	1604	2013-12-12 00:00:00		0	65		2070		2070			Y	162.6	165		0		62						7010		4.5	N	3			N
1687	F	A	A1	1			3	25	24	17.8	24.67351874	18.0864	36.88646388	36.88646388		Y	2	3	1555	2013-12-04 00:00:00		0	13		2060	2010	2060			Y	165.1	177.8		0		24						7010		3	N	3			N
1688	M	A	A1	1			3	64	18	25.3	22.1055049	23.5675	31.9611324	31.9611324		Y	24	26	1607	2013-12-09 00:00:00		0	22		2050		2040			Y	177.8	185.4		0		63						7010		5.5	N	3			N
1689	M	O	O	1			3	61	37	28.5	26.95204122	29.0432	95.02403671	95.02403671		Y	11	98	1604	2013-12-24 00:00:00		0	62		2020	2010	2020	999	2016-08-19 00:00:00	N	180	174		0		61						7010		11	N	1			N
1690	F	A	A1	1			1	30	23	20.7	28.23675871	20.6995	70.36218408	70.36218408		Y	2	23	1602	2013-12-13 00:00:00		0	10		2070		2020			Y	162.6	188		0		30						7010		4.8	N	1			N
1691	M	O	O	1			3	63	61	25	25.0617284	24.9655	42.78259327	42.78259327		Y	29	74	1613	2013-12-06 00:00:00		0	81		2040		2040	999	2020-10-02 00:00:00	N	180.3	180		0		63						7010		7.3	N	3			N
1692	M	O	O	1			3	44	56	29.1	36.32819766	29.1314	42.18107427	42.18107427		N	2	24	420	2013-12-03 00:00:00		1	27		2060		2050			Y	170.2	162.6		0		44						7010		3	N	1			N
1693	F	O	O	1			3	46	38	29.3	25.59373706	29.6207	45.04128492	45.04128492		Y	3	98	1604	2013-11-25 00:00:00		1	56		2060	2070	2070	1	2013-11-25 00:00:00	N	165.1	163		0		46						7010		7.4	N	3			N
1694	F	A	O	2	1	998	3	9	9	18.3	16.46090535	15.4727	31.22039904	31.22039904		Y	26	30	1557	2013-12-12 00:00:00		0			4070	4010	4060	3	2015-06-26 00:00:00	N	116.5	135		0		8						7010		5.1	N	3			N
1695	M	A	A	1			3	71	34	28.6	23.49242834	28.5683	31.33569655	31.33569655		Y	2	24	1613	2013-12-06 00:00:00		0	77		2040		2040			Y	167.6	172		0		71						7010		3.1	N	3			N
1696	F	A	A	1			3	64	34	30	23.49242834	30.5051	37.48425803	37.48425803		Y	2	24	1607	2013-12-05 00:00:00	U	0	25		2050		2040	999	2021-03-13 00:00:00	N	167.6	172		0	U	64						7010	U	5	N	3			N
1697	M	B	B	1			3	65	24	27	33.82716049	26.9143	32.49262249	32.49262249		N	30	31	1607	2013-12-09 00:00:00		0	34		2070		2060			Y	185.4	180		0		64						7010		4.8	N	3			N
1698	M	B	B	1			3	62	24	26.4	33.82716049	27.0464	38.31171533	38.31171533		N	30	31	1604	2013-12-02 00:00:00		1	70		2080	2070	2070			Y	185.4	180		0		61						7010		4.3	N	3			N
1699	F	A	A1	1			3	56	27	21.3	24.4646016	24.2424	39.4517927	39.4517927		Y	1	2	300	2013-12-07 00:00:00		0	12		2060		2060			Y	165	163		0		55						7010		4.2	N	3			N
1700	F	A	A2	1			3	19	54	33.4	26.32511338	32.9062	79.71906429	79.71906429		Y	3	98	402	2014-01-11 00:00:00	Y	0		40	2020		2020	3	2022-01-13 00:00:00	N	162.6	168		0	N	19						7010	Y	7.5	N	1		118	N
1701	F	O	O	1			1	61	38	28.9	27.20877355	28.8879	33.92682522	33.92682522		Y	2	3	1601	2014-01-02 00:00:00		0	57		2060		2030	3	2020-11-26 00:00:00	N	173	182.9		0		61						7010		3.1	N	3			N
1702	M	O	O	1			3	47	18	23.9	36.18718877	23.923	35.9056165	35.9056165		Y	3	29	1602	2013-12-09 00:00:00		0	24		2040		2040			Y	176	188		0		46						7010		6.3	N	3			N
1703	M	O	O	1			3	69	24	24.1	27.26452605	24.1375	83.93286564	83.93286564		Y	1	26	1604	2013-12-06 00:00:00		0	74		2050	2050	2050			Y	188	173		0		69						7010		4.5	N	3			N
1704	M	O	O	1			3	61	23	26	23.7654321	25.9329	34.70302552	34.70302552		Y	24	26	1604	2013-12-05 00:00:00		0	64		2070		2070			Y	182	180		0		61						7010		7.3	N	3			N
1705	M	O	O	1			3	63	23	27.4	23.7654321	27.0712	36.33984349	36.33984349		Y	24	26	1607	2013-12-09 00:00:00		0	22		2040		2040			Y	175.3	180		0		63						7010		4.1	Y	3			N
1706	F	O	O	1			3	37	14	19	22.64308013	20.1973	61.45181791	61.45181791		Y	2	26	1604	2013-12-10 00:00:00		0	28		2050		2040			Y	149.9	155		0		36						7999		5	N	3			N
1707	M	O	O	1			3	54	30	31	27.77031264	31.0367	94.15962886	94.15962886		Y	33	36	219	2013-12-13 00:00:00		0	67		2020		2050	999	2022-01-17 00:00:00	N	165.1	183		0		54						7010		6.3	N	1			N
1708	F	A	A1	1			3	21	22	19.1	28.6590014	16.8778	35.126508	35.126508		Y	2	24	1602	2014-03-08 00:00:00		0	13		2070	2010	2020	2	2014-03-08 00:00:00	N	149.9	170.2		0		20						7010		4.8	N	1			N
1709	M	O	O	1			3	71	18	23.8	25.72660681	27.4048	31.50391379	31.50391379		Y	2	11	1607	2013-12-11 00:00:00		0	17		2070		2060	2	2018-12-30 00:00:00	N	170.2	184		0		68						7010		4.2	N	3			N
1710	M	A	A	1			3	61	20	25.5	21.43612102	27.2577	30.24849961	30.24849961		Y	3	30	1613	2013-12-17 00:00:00		0	36		2070		2070	999	2021-04-06 00:00:00	N	165.1	174		0		60						7010		4.5	N	3			N
1711	M	O	O	1			3	38	23	19.8	30.10612245	20.9306	38.76115002	38.76115002		Y	24	68	1602	2013-12-13 00:00:00		0	18		2060		2050			Y	175.3	175		0		38						7010		4.4	N	3			N
1712	M	O	O	1			3	55	51	23.7	20.64279155	23.7382	89.95753758	89.95753758		Y	1	2	402	2014-02-05 00:00:00		0			2020		2020			Y	172.7	165		0		55						7010		9.1	N	1			N
1713	F	A	A1	1			1	33	36	21.3	37.734375	21.2842	94.36806532	94.36806532		Y	1	3	219	2014-01-21 00:00:00	N	0	21	40	2020		2020			Y	162.6	160		0	N	33						7010	Y	5.2	N	2		93	N
1714	M	A	A	1			3	63	45	27.7	27.10520012	25.4393	36.99910289	36.99910289		Y	1	2	1607	2013-12-27 00:00:00	N	0	16	40	2070		2040			Y	170.2	170.2		0	N	63						7010	Y	7.8	N	3		150	N
1715	M	A	A1	1			1	25	31	25.8	20.98465735	27.5998	45.2467689	45.2467689		Y	2	33	302	2014-01-14 00:00:00		0	17		2050		2040				174	165.1		0		25						7010		3.1	N	3			N
1716	M	O	O	1			1	26	22	17.4	28.61406186	17.3925	60.6166989	60.6166989		Y	3	68	1602	2013-12-18 00:00:00		0	15		2020	2010	2020	3	2018-10-22 00:00:00	N	176.5	182.9		0		26						7010		2.9	N	2			N
1717	M	O	O	1			3	57	28	26	23.12937152	25.9858	0	0		Y	1	2	1607	2014-01-10 00:00:00		0	35		2070	2010	2070	3	2015-09-06 00:00:00	N	167.6	172.7		0		57						7010		3.6	N	3			N
1718	M	O	O	1			3	33	43	15.9	39.91487273	15.949	36.25871184	36.25871184		Y	23	34	1602	2014-02-13 00:00:00		0	15		2020	2020	2020			Y	175.3	165.1		0		33						7010		5.8	N	1			N
1719	M	O	O	1			3	69	28	19.8	22.39541342	20.9773	32.65685086	32.65685086		Y	3	32	1607	2014-01-23 00:00:00	N	0	18		2070		2040			Y	175.3	183		0	U	68						7010	U	4.3	N	3			N
1720	M	O	O	1			3	50	15	24.2	18.99196494	26.5255	33.47847857	33.47847857		Y	1	33	1605	2014-01-10 00:00:00		0	54		2060	2010	2060	3	2015-05-07 00:00:00	N	193	185		0		50						7010		8.2	N	3			N
1721	F	B	B	1			3	35	39	16.1	22.63089926	16.0887	52.10315568	52.10315568		Y	2	23	1555	2014-01-13 00:00:00	N	0	22	40	2060		2010			Y	157.5	167.6		0	N	35						7010	Y	7.3	N	1		76	N
1722	F	A	A	1			3	38	16	18.5	25.88221938	18.4713	39.18026086	39.18026086		Y	2	66	1602	2014-01-18 00:00:00		0	16		2040		2040			Y	165.1	175.3		0		38						7010		5.8	N	3			N
1723	M	O	O	1			1	70	33	26.8	24.67300832	26.7934	35.80144618	35.80144618		Y	3	66	1607	2014-01-27 00:00:00	N	0	22		2060		2040			Y	167.6	174		0	N	70						7010	N	6.1	N	3			N
1724	M	O	O	1			3	64	50	29	26.12244898	27.9768	41.46498302	41.46498302		Y	3	24	1604	2014-01-08 00:00:00		0	69		2070		2040			Y	170.2	175		0		63						7010		5.7	Y	3			N
1725	F	O	O	1			3	67	50	26	26.12244898	25.0594	33.31830356	33.31830356		Y	3	24	1604	2014-01-06 00:00:00		0	67		2040		2040			Y	170.2	175		0		67						7010		5.2	N	3			N
1726	F	O	O	1			3	56	16	29.4	24.30248706	28.6888	34.29811616	34.29811616		Y	2	68	1607	2015-02-27 00:00:00	N	0	13	40	2070	998	2070	3	2017-10-29 00:00:00	N	170	178		0	N	54						7010	Y	4.8	N	3		137	U
1727	F	A	A	1			3	33	18	25.1	21.07719523	23.9362	32.19224698	32.19224698		Y	1	24	200	2014-01-13 00:00:00		0	80		998		2030			Y	152	163		0		31						7010		5.2	N	1			N
1728	M	A	A1	1			3	65	18	25.3	32.26537065	25.252	0	0		Y	2	98	1604	2014-01-10 00:00:00		0	48		2060		2060			Y	175.3	177.8		0		65						7010		4.9	N	3			N
1729	M	A	A1	1			1	67	22	34.5	27.20616084	34.0559	38.42419567	38.42419567		Y	1	2	1604	2014-01-15 00:00:00		0	72		2050	2010	2050	999	2015-10-08 00:00:00	N	167.6	178		0		66						7010		6.1	N	3			N
1730	F	O	O	1			3	39	44	20.8	33.15284408	20.7695	38.23365613	38.23365613		Y	23	30	1602	2014-04-28 00:00:00		0	35		2050		2030			Y	162.6	152.4		0		39						7010		8.4	N	2			N
1731	F	A	A1	1			1	66	40	26.3	22.77318641	26.2928	33.11258698	33.11258698		Y	2	3	1607	2014-05-07 00:00:00		0			2060		2060			Y	165.1	165		0		66						7010		6.5	N	3			N
1732	M	A	O	2			3	52	55	30.3	22.32142857	30.2576	36.62823692	36.62823692		Y	3	26	1604	2014-01-17 00:00:00		1	56		2070	2050	2070	3	2016-09-29 00:00:00	N	172.7	168		0		52						7010		5.8	N	3			N
1733	F	B	B	1			1	60	22	20.7	24.8015873	20.765	67.70239417	67.70239417		Y	30	68	1608	2014-03-02 00:00:00	Y	0	23	40	2060		2060			Y	162	168		0	N	59						7010	Y	8.2	N	3		118	N
1734	M	B	B	1			3	56	38	30.6	22.45922859	30.8021	31.61804838	31.61804838		Y	1	68	1608	2015-01-07 00:00:00		0	22		2060	2010	2060	999	2015-04-10 00:00:00	N	177	177.8		0		55						7010		5.6	N	3			N
1735	F	A	A2	1			3	64	56	25.9	34.0200831	24.6225	55.62565185	55.62565185		Y	25	29	1604	2014-01-14 00:00:00	N	0	37		2030	998	2040			Y	160	152		0	N	64						7010	N	3.8	N	3			N
1736	F	A	A2	1			3	65	56	18.5	34.0200831	19.8056	49.1523251	49.1523251		Y	25	29	1604	2014-01-17 00:00:00		0	44		2080	998	2080	3	2016-07-17 00:00:00	N	152.4	152		0		64						7010		3.8	N	3			N
1737	M	A	A1	1			3	49	38	27.6	35.66759762	26.4334	32.76458718	32.76458718		Y	3	98	1607	2013-12-20 00:00:00		0	10		2070	998	2070	999	2016-06-30 00:00:00	N	175.3	180.3		0		48						7010		5.2	N	3			N
1738	M	O	O	1			3	51	48	33.9	29.95175073	38.7406	49.96938949	49.96938949		Y	23	68	1601	2013-12-30 00:00:00	U	0	30		2020		2010			Y	177.8	175.3		0	U	51						7010	U	5.4	N	1			N
1739	F	A	A1	1			3	67	26	26.4	23.84620154	26.3651	49.25484293	49.25484293		Y	3	24	1604	2013-12-16 00:00:00		0	52		2050		2040	3	2021-03-15 00:00:00	N	152.4	165.1		0		66						7010		4.5	N	3			N
1740	F	A	A1	1			3	31	43	19.1	28.8671875	18.7769	40.64002777	40.64002777		Y	26	68	1602	2014-01-14 00:00:00	N	0	17	40	2040	2020	2010	2	2015-10-28 00:00:00	N	160	160		0	N	31						7010	Y	5.9	N	1		174	N
1741	M	B	B	1			3	60	30	31.4	27.16049383	32.8241	47.44681016	47.44681016		Y	1	3	1604	2013-12-13 00:00:00		0	38		2060	998	2060	3	2016-08-22 00:00:00	N	178	180		0		60						7010		5.7	N	3			N
1742	F	O	O	1			3	61	57	20.4	29.24444444	25.6506	32.10657531	32.10657531		Y	31	98	1607	2013-12-13 00:00:00		0	32		2060		2060			Y	170.2	150		0		61						7010		4.7	N	3			N
1743	F	A	A1	1			3	44	31	28.5	22.64737696	32.5774	33.80640903	33.80640903		Y	31	31	1604	2013-12-16 00:00:00		0	32		2060		2060	999	2014-02-07 00:00:00	N	163.7	172		0		43						7010		5.4	N	3			N
1744	M	A	A	1			3	62	25	25.4	22.95908766	25.252	39.79967692	39.79967692		Y	2	11	220	2014-01-17 00:00:00	Y	0	52	40	2060		2040			Y	170.2	163		0	N	61						7010	Y	7.3	N	3		174	N
1745	M	O	O	1			3	67	30	25.2	21.96692337	25.6482	38.98150207	38.98150207		Y	33	68	1604	2014-01-22 00:00:00		0	87		2060		2070			Y	177	178		0		67						7010		7.8	N	3			N
1746	F	A	A1	1			3	74	67	24.1	29.34917112	24.103	41.00253507	41.00253507		Y	2	98	1604	2014-03-04 00:00:00		0	80		2040	2020	2040			Y	165.1	165.1		0		74						7010		5.7	N	3			N
1747	M	O	O	1			3	61	21	26.5	29.34574208	26.4995	0	0		Y	3	34	1604	2013-12-18 00:00:00		0	50		2060		2020			Y	180.3	172.7		0		61						7010		6.3	N	2			N
1748	F	A	A	1			1	47	16	16.8	22.02929125	15.7622	59.93761777	59.93761777		Y	1	24	1608	2013-12-30 00:00:00	U	0	18		2020	2090	2010			Y	157.5	157		0	U	47						7010	U	6.8	N	1			N
1749	F	A	O	2			3	66	39	21.8	21.75546853	21.7879	43.38789351	43.38789351		Y	33	68	1604	2013-12-26 00:00:00		0	45		2070		2030			Y	160	159		0		66						7010		2.5	N	2			N
1750	M	A	A1	1			3	54	15	29.8	23.38627724	29.8	43.1890481	43.1890481		Y	2	25	1604	2013-12-26 00:00:00		0	53		2070		2070			Y	172.7	162.6		0		54						7010		6.2	N	3			N
1751	M	O	O	1			3	66	63	34.4	25.3136601	34.4797	88.9643505	88.9643505		Y	2	66	1604	2014-01-28 00:00:00		0			2010		2010			Y	177.8	165.1		0		66						7010		6.1	N	1			N
1752	F	B	B	1			3	57	26	26.6	16.36826047	26.6055	33.46982239	33.46982239		N	2	11	1607	2013-12-23 00:00:00		0	16		2070		2080			Y	162.6	167.6		0		57						7010		3.3	N	3			N
1753	M	O	O	1			1	54	32	21.8	24.48979592	21.8269	68.60983656	68.60983656		Y	24	26	1604	2014-01-13 00:00:00	N	0	58	80	2060		2040			Y	188	175		0	N	54						7010	Y	7.6	N	3		103	N
1754	F	A	A1	1			3	65	53	21.9	33.01781752	21.9179	32.29278294	32.29278294		Y	2	24	1607	2013-12-18 00:00:00		0	31		2070		2070	3	2022-10-22 00:00:00	N	154.9	165.1		0		65						7010		5.5	N	3			N
1755	M	B	B	1			3	67	25	29.1	16.9550173	28.1731	40.4698409	40.4698409		Y	2	2	1607	2013-12-23 00:00:00		0	20		2050		2040			Y	177.8	170		0		67						7010		6.2	N	3			N
1756	F	O	O	1			3	21	28	21.3	29.69486892	21.6468	34.92665712	34.92665712		Y	2	30	1602	2013-12-31 00:00:00		0	23		2040		2020			Y	152.4	170.2		0		20						7010		13	N	2			N
1757	M	A	A1	1			3	66	25	22.5	27.56944886	22.8731	33.08218319	33.08218319		Y	1	2	1607	2013-12-20 00:00:00		0	22		2050		2060			Y	180	188		0		66						7010		4.4	N	3			N
1758	M	A	A1	1			3	63	33	29.3	25.66552497	30.922	76.3962496	76.3962496		Y	24	29	1604	2013-12-23 00:00:00		0	39		2040		2040			Y	182.9	175.3		0		63						7010		5.9	N	3			N
1759	F	A	A1	1			3	58	53	24	22.96572641	23.9626	0	0		Y	1	98	1604	2014-01-28 00:00:00		0	56		2060		2020			Y	165.1	165.1		0		58						7010		3.9	N	2			N
1760	F	O	O	1			3	67	46	19.1	28.15311077	18.6376	32.19187462	32.19187462		Y	2	26	1607	2014-01-13 00:00:00		0	25		2050		2040			Y	166	163		0		67						7010		5.8	N	3			N
1761	F	O	O	1			3	67	42	31.7	18.95327628	31.1763	92.11423041	92.11423041		Y	2	25	1604	2014-02-04 00:00:00		0	62		2020	2050	2020			Y	154.9	154.9		1		67						7010		8	N	1			N
1762	F	A	A1	1			3	59	44	35.1	28.55545948	35.1119	37.45514123	37.45514123		Y	2	98	1613	2013-12-27 00:00:00		0	48		2060		2060			Y	165.1	165.1		0		59						7010		2.6	N	3			N
1763	M	A	A2	1			3	64	56	25.6	28.08641975	26.7928	45.33773223	45.33773223		Y	30	98	1604	2013-12-30 00:00:00		0	48		2060		2060			Y	172.7	180		0		64						7010		4.3	N	3			N
1764	F	A	A	1			3	30	63	18.3	28.5218254	16.6125	40.82690611	40.82690611		Y	32	68	1602	2013-12-24 00:00:00		0	85		2040		2040			Y	156	168		0		29						7010		7.4	N	3			N
1765	M	O	O	1			3	66	27	28.6	30.93989108	29.0381	36.0563692	36.0563692		Y	2	31	1604	2013-12-22 00:00:00		0	66		2060		2060			Y	172.7	173		0		65						7010		3.5	N	3			N
1766	F	A	A2	1			1	31	26	20.4	41.38098909	22.5598	39.65728339	39.65728339		Y	2	98	1602	2014-01-01 00:00:00		0	17		2080	2050	2060	3	2017-11-07 00:00:00	N	157.5	157		0		27						7010		4.3	N	3			N
1767	M	A	A1	1			3	42	27	20.3	36.07465825	20.2821	37.34234437	37.34234437		Y	23	24	1602	2013-12-19 00:00:00		0	23		2040		2050			Y	167.6	185.4		0		42						7010		7.3	N	3			N
1768	F	A	A1	1			3	24	42	17.9	35.04109977	18.4726	35.83057787	35.83057787		Y	1	2	1602	2013-12-18 00:00:00		0	25		2070		2040			Y	160	168		0		23						7010		6.3	N	3			N
1769	M	A	A1	1			1	68	34	26	26.61295645	26.0427	49.4055848	49.4055848		Y	2	203	1613	2014-01-13 00:00:00		1	34		2040		2040			Y	165.1	157.5		0		68						7010		2.4	N	3			N
1770	M	B	B	1			3	49	44	25.8	26.4684335	24.6058	41.29780853	41.29780853		Y	2	98	1604	2013-12-24 00:00:00	N	0	49	21	2060		2020			Y	175	185.4		0	N	49						7010	N	4.3	N	2		121	N
1771	F	A	A	1			3	59	20	19	26.953125	18.954	31.90483009	31.90483009		Y	24	26	1607	2013-12-27 00:00:00		0	10		2070		2070			Y	157.5	160		0		55						7010		5.8	N	3			N
1772	M	O	O	1			3	43	27	20.4	25.00005	20.4259	71.51579013	71.51579013		N	1	2	1613	2014-01-01 00:00:00		1	20		2070		2020			Y	162.6	157.5		0		43						7010		7.4	N	1			N
1773	F	A	A1	1	1	2	3	13	10	14.6	17.42683733	14.6342	33.41551309	33.41551309		N	2	33	1601	2014-01-02 00:00:00		0	75		4090	998	4070	3	2021-04-25 00:00:00	N	142.7	129		0		13						7010		6.7	N	3			N
1774	M	A	A1	1			3	51	56	26.9	28.70807018	27.865	47.55102564	47.55102564		Y	3	24	1604	2013-12-30 00:00:00		0	35		2060		2050			Y	185.4	185.4		0		51						7010		3.4	N	3			N
1775	M	A	A1	1			3	62	56	26.3	28.70807018	26.1523	33.41457909	33.41457909		Y	3	24	1607	2013-12-20 00:00:00		0	19		2070	998	2070	999	2016-02-18 00:00:00	N	172.7	185.4		0		62						7010		5	N	3			N
1776	M	B	B	1			3	77	17	28.1	30.89965398	28.084	43.98372634	43.98372634		Y	2	31	1613	2014-01-01 00:00:00		0	42		2040		2040			Y	167.6	170		0		77						7010		4.4	Y	3			N
1777	M	O	O	1			3	66	31	31	28.36752366	30.6835	36.44599073	36.44599073		Y	2	3	1604	2013-12-20 00:00:00		0	55		2040	2020	2040			Y	180	183		0		66						7010		5.8	U	3			N
1778	M	O	O	1			3	45	56	29	24.51553132	28.0741	36.84396331	36.84396331		N	1	98	1604	2013-12-28 00:00:00		0	34		2050		2050	3	2020-12-09 00:00:00	N	180.3	170.2		0		45						7010		5.2	N	3			N
1779	F	O	O	1			3	31	27	18.9	17.57373129	21.7894	33.77756313	33.77756313		Y	32	32	1602	2013-12-27 00:00:00		0	26		2060		2050			Y	170.2	160		0		27						7010		4.8	N	3			N
1780	M	O	O	1			1	65	20	29	22.39541342	25.2783	31.33831919	31.33831919		Y	2	29	1607	2014-01-14 00:00:00		0	19		2080	998	2070			Y	185.4	183		0		64						7010		6.5	Y	3			N
1781	M	A	A1	1			3	73	22	25.5	24.21879844	26.3474	40.43570362	40.43570362		Y	3	3	1604	2013-12-27 00:00:00		0	73		2070	2070	2020			Y	172.7	162.6		0		72						7010		6.2	Y	1			N
1782	M	A	A1	1			3	54	63	25.1	27.22219968	24.7721	38.44600673	38.44600673		Y	2	24	420	2013-12-27 00:00:00		0	45		2060		2060			Y	174	157		0		54						7010		7.2	N	3			N
1783	M	O	O	1			3	61	16	27.2	22.79416324	27.1781	89.2408681	89.2408681		Y	2	11	1555	2014-02-21 00:00:00		0	44		2010		2010			Y	185.4	172.7		0		61						7010		4.2	N	1			N
1784	F	A	A1	1			3	59	41	29.2	20.68998343	29.1802	52.13792184	52.13792184		Y	3	24	1604	2014-01-13 00:00:00		0	26		2060		2060			Y	162.6	160		0		58						7010		2.5	N	3			N
1785	M	O	O	1			3	66	44	25.5	28.68514468	23.6797	64.58107584	64.58107584		Y	3	11	1604	2013-12-23 00:00:00		0	67		2060		2060	999	2020-09-19 00:00:00	N	165.1	167		0		66						7010		4.3	N	3			N
1786	F	A	A1	1			3	63	16	31.3	18.36900338	30.0208	34.85453797	34.85453797		Y	2	98	1613	2013-12-30 00:00:00		0	43		2060		2060			Y	165.1	153		0		62						7010		3.9	N	3			N
1787	M	O	O	1			3	71	31	31.9	32.14664341	31.9265	37.51029876	37.51029876		Y	23	30	1604	2013-12-25 00:00:00		1	54		2070		2070			Y	162.6	171		0		71						7010		5.1	N	3			N
1788	M	O	O	1			3	20	19	15.9	23.77652674	15.4012	34.66097507	34.66097507			2	24	417	2014-01-22 00:00:00		0	12		2040		2030			Y	184	188		0		20						7999		5	N	1			N
1789	F	O	O	1			3	53	35	31	35.26391136	32.4419	42.31188474	42.31188474		Y	2	3	219	2014-01-02 00:00:00		1	46		2030		2030			Y	167.6	172.7		0		53						7010		2.9	N	3			N
1790	F	O	O	1			3	62	44	25.6	31.80899908	24.2029	38.90160291	38.90160291		Y	1	29	417	2013-12-31 00:00:00		0	24		2060		2050			Y	162.6	165		0		62						7010		11	N	3			N
1791	F	O	O	1			3	69	19	30.2	23.52941177	30.2278	37.71185412	37.71185412		Y	23	30	1604	2013-12-24 00:00:00		0	49		2060		2060			Y	170.2	170		0		69						7010		4.6	N	3			N
1792	M	A	A1	1			3	66	23	23.6	35.42794669	21.6766	41.35750466	41.35750466		Y	23	30	1604	2014-02-03 00:00:00		0	53		2070		2070			Y	170.2	196		0		66						7010		7.8	N	3			N
1793	F	A	A1	1			3	56	54	26.2	31.55035896	26.0937	32.87496446	32.87496446		Y	2	25	1601	2014-01-08 00:00:00		0	67		2060		2020			Y	160	165.1		0		55						7010		7.8	N	1			N
1794	M	O	O	1			3	61	15	25.8	19.98367347	25.8996	50.20435742	50.20435742		Y	1	98	1613	2013-12-26 00:00:00		0	30		2060		2060			Y	180.3	175		0		60						7010		3.2	N	3			N
1795	F	O	O	1			1	54	43	22.9	28.21012548	24.6916	33.29630933	33.29630933		Y	2	31	220	2014-01-09 00:00:00		0	71		2050		2030			Y	157.5	170.2		0		50						7999		4.3	N	3			N
1796	M	A	A	1			3	67	26	32.8	29.80083012	30.6102	49.5536599	49.5536599		Y	2	31	1604	2013-12-27 00:00:00		0	64		2060		2060			Y	182.9	183		0		67						7010		4.8	N	3			N
1797	F	B	B	1			3	56	62	29.1	25.01347776	29.1487	40.22527185	40.22527185		Y	2	11	1605	2014-04-17 00:00:00		0	38		2040		2040	3	2022-03-06 00:00:00	N	152.4	162.6		0		55						7010		7.6	N	3			N
1798	M	A	A1	1			3	65	32	27.3	20.08677487	29.1589	39.83403362	39.83403362		Y	1	2	1604	2014-01-07 00:00:00		0	55		2040	2040	2040	3	2017-12-05 00:00:00	N	182.9	177.8		0		65						7010		5	N	3			N
1799	M	O	O	1			3	68	33	27	29.56998229	29.0234	32.64583571	32.64583571		Y	2	68	1607	2013-12-31 00:00:00		0	17		2070		2070			Y	190.5	173		0		67						7010		4.5	N	3			N
1800	F	O	O	1			1	54	27	25.9	21.24315543	25.8627	93.69172285	93.69172285		Y	2	32	1604	2014-02-18 00:00:00		0	41		2020		2010			Y	160	167.6		0		54						7010		5.8	N	1			N
1801	M	O	O	1			3	66	41	23.8	30.47265074	23.6749	44.13782993	44.13782993		Y	2	68	1604	2013-12-27 00:00:00		0	46		2060	2050	2060			Y	175.3	175.3		0		66						7010		4.1	Y	3			N
1802	M	O	O	1			3	57	41	23.6	30.47265074	26.2738	31.71955668	31.71955668		Y	2	68	1607	2013-12-30 00:00:00		0	20		2060		2060			Y	173	175.3		0		56						7010		3.9	N	3			N
1803	F	O	O	1			3	63	19	28.3	28.51682642	29.2876	31.69436646	31.69436646		Y	3	11	1607	2013-12-27 00:00:00		0	28		2060		2060			Y	165	183		0		63						7010		4.1	N	3			N
1804	F	A	A1	1			3	35	29	18.3	29.04113832	16.6407	0	0		Y	1	68	1602	2013-12-30 00:00:00		0	24		2080		2060			Y	165.1	172.7		0		34						7010		6.1	N	3			N
1805	F	A	O	2	1	2	3	16	12	16.2	17.79158747	15.9308	36.36708066	36.36708066			32	33	1602	2013-12-27 00:00:00		1	27		4070	2020	4060	3	2016-03-12 00:00:00	N	153.2	167.6		0		15						7999		5.3	N	3			N
1806	F	A	A1	1			3	61	19	33.6	20.13624901	33.3958	69.91298514	69.91298514		Y	2	3	1604	2013-12-26 00:00:00		1	40		2060	2050	2060	3	2015-10-15 00:00:00	N	152.4	163		0		61						7010		6.8	N	3			N
1807	M	A	A1	1			3	45	39	26.8	27.3828125	27.1471	36.14453195	36.14453195		Y	1	2	219	2014-02-28 00:00:00		0	36		2050		2070	3	2023-02-21 00:00:00	N	176	160		0		44						7010		8.9	N	3			N
1808	M	O	O	1			3	42	52	28	29.04370899	27.9795	32.82890864	32.82890864		Y	2	3	1606	2013-12-31 00:00:00		0	27		2070	2010	2070	2	2014-07-20 00:00:00	N	177.8	167		0		42						7010		7.1	N	3			N
1809	M	O	O	1			3	54	17	21.3	22.34351559	22.9459	33.13775841	33.13775841		Y	23	30	1607	2014-01-10 00:00:00		0	22		2060	2020	2050			Y	191	177		0		54						7010		6.8	N	3			N
1810	F	O	O	1			3	63	43	24.6	28.08163265	17.8887	40.3270502	40.3270502		Y	1	3	1605	2014-03-13 00:00:00	U	0	45		2070	2090	2040			Y	165.1	175		0	U	59						7010	U	6.8	N	3			N
1811	F	A	A1	1			3	60	35	28.9	17.895625	28.153	50.38928076	50.38928076		Y	34	36	420	2014-01-03 00:00:00		0	24		2070		2060			Y	152.4	160		0		60						7010		4.8	N	3			N
1812	F	A	A1	1			3	64	35	29.3	17.895625	29.2876	59.37789649	59.37789649		Y	34	36	1604	2014-01-22 00:00:00	N	0	49	40	2030	2050	2030	3	2015-08-02 00:00:00	N	165.1	160		0	N	63						7010	Y	4.8	N	3		80	N
1813	F	B	B	1			3	33	41	25.8	26.15243343	25.9858	32.92085557	32.92085557		Y	3	23	1601	2014-01-06 00:00:00		0	65		2040		2040			Y	167.6	165		0		33						7010		4.5	N	3			N
1814	M	O	O	1			3	60	26	24.5	25.60553633	27.4385	33.01266393	33.01266393		Y	1	24	1607	2014-01-22 00:00:00		0	17		2070		2060			Y	167.6	170		0		58						7010		6.5	Y	3			U
1815	M	A	A1	1			3	65	59	22.7	29.21053253	22.6925	32.03260087	32.03260087		Y	30	36	1607	2014-01-15 00:00:00		0	26		2070	2050	2070			Y	185.4	180.3		0		65						7010		4.6	N	3			N
1816	M	A	A1	1			3	57	20	21.7	21.47552958	21.7006	33.81633811	33.81633811		Y	2	32	1607	2014-01-03 00:00:00		0	20		2070		2070			Y	195.6	185		0		57						7010		4.8	N	3			N
1817	M	O	O	1			3	67	40	25.3	25.03575686	26.3195	32.40709596	32.40709596		Y	1	11	1613	2014-01-03 00:00:00		0	64		2080		2060			Y	172.7	175.3		0		67						7010		5.3	N	3			N
1818	M	O	O	1			3	55	47	24.8	32.17999516	22.5942	57.6676744	57.6676744		N	2	24	1613	2014-01-02 00:00:00		0	20		2060	2010	2070	3	2017-06-26 00:00:00	N	175.3	172.7		0		55						7010		4	Y	3			N
1819	M	A	A1	1			3	46	17	23.4	21.22882332	23.923	42.48593591	42.48593591		Y	2	98	1604	2013-12-31 00:00:00		0	48		2070		2050			Y	175.3	182.9		0		46						7010		6.2	Y	3			N
1820	F	A	A	1			3	58	22	20.5	21.53520941	21.7406	32.44645572	32.44645572		Y	25	26	1607	2014-01-30 00:00:00		0	14		2070		2050			Y	160	174		0		56						7010		6.1	N	3			N
1821	M	A	A	1			3	62	29	32	33.21435214	30.6508	40.23352208	40.23352208		N	2	34	1604	2014-02-06 00:00:00		0	71		2070	2020	2070			Y	177.8	177.8		0		62						7010		3.9	N	3			N
1822	F	O	O	1			3	60	58	16.6	23.54872164	17.1399	53.62787183	53.62787183		Y	1	25	1608	2014-01-14 00:00:00		0	23		2030		2020			Y	167.6	170.2		0		59						7010		7.8	Y	2			N
1823	F	O	O	1			3	66	26	29.1	34.28571429	28.4097	29.02004679	29.02004679		Y	3	26	1607	2014-01-16 00:00:00	U	0	24		2060	2010	2040	3	2014-12-24 00:00:00	N	177.8	175		0	U	66						7010	U	2.6	N	3			N
1824	M	A	A1	1			3	56	23	19.5	20.60378035	22.8893	0	0		Y	2	3	1557	2014-01-07 00:00:00		0	11		2060		2050			Y	175.3	183		0		55						7010		4.3	N	3			N
1825	F	A	O	2			3	30	23	23.7	24.02958908	23.7261	0	0		Y	2	3	402	2014-02-03 00:00:00		0			2020		2020			Y	167.6	162.6		0		30						7010		2.4	N	1			N
1826	M	A	A1	1			1	75	26	23.5	27.17545352	23.192	48.31751556	48.31751556		Y	3	30	1604	2014-03-30 00:00:00		0	47		2050	2030	2050	999	2014-06-16 00:00:00	N	182.9	168		0		75						7010		4	N	3			N
1827	F	B	B	1			3	62	17	15.3	21.81818182	14.9637	33.2060604	33.2060604		Y	1	2	1607	2014-01-09 00:00:00		0	16		2060	998	2060			Y	152.5	165		0		62						7010		4.7	N	3			N
1828	F	A	A1	1	1		3	26	21	17.6	21.75321793	20.4981	33.08221796	33.08221796		Y	11	30	1602	2014-01-08 00:00:00		0	15		2080		2040			Y	167.6	170.2		0		18						7010		7	N	2			N
1829	F	O	O	1			3	48	20	19.8	23.22853499	19.8023	85.82256537	85.82256537		Y	23	24	1602	2014-03-04 00:00:00		0	26		2020		2020			Y	165.1	170.2		0		48						7010		5.5	N	2			N
1830	F	O	O	1			3	59	48	22.3	20.510438	22.1513	32.55012662	32.55012662		Y	2	29	1607	2014-01-07 00:00:00		0	17		2050		2050	3	2022-11-23 00:00:00	N	175.3	175.3		0		59						7010		7.5	N	3			N
1831	F	A	A2	1			3	29	35	17.5	21.7514785	17.537	53.73905845	53.73905845		Y	2	68	1557	2014-05-16 00:00:00		0	17		2030	2010	2010	3	2014-05-16 00:00:00	N	160	173		0		29						7010		5.4	N	1			N
1832	M	A	A	1			3	68	42	23	24.05132151	23.8798	32.7318094	32.7318094		Y	2	24	1607	2014-01-13 00:00:00		0	13		2070		2060			Y	185.4	195.6		0		67						7010		4.7	N	3			N
1833	M	O	O	1			3	67	41	27.3	24.41015363	26.9546	36.14311583	36.14311583		Y	3	24	1604	2014-01-20 00:00:00	N	0	68		2070		2050			Y	167.6	154.9		0	N	66						7010	N	5.4	N	3			N
1834	F	O	O	1			3	65	41	27.6	24.41015363	26.1549	33.32006639	33.32006639		Y	3	24	1607	2014-02-24 00:00:00	Y	0	17	40	2060		2060			Y	157.5	154.9		0	Y	65						7010	Y	3.4	N	1		35	N
1835	F	O	O	1			3	32	23	22.2	24.89494775	16.339	41.51555865	41.51555865		Y	23	68	1557	2014-02-03 00:00:00		0	12		2030		2050			Y	157.5	177.8		0		32						7010		7.3	Y	3			N
1836	M	O	O	1			3	61	61	31.3	31.8930679	29.9861	39.23285693	39.23285693		Y	2	68	1604	2014-01-07 00:00:00		0	69		2060	2070	2060	999	2014-04-25 00:00:00	N	182.9	205.7		0		61						7010		4.9	N	3			N
1837	M	O	O	1			3	61	51	21.1	28.62908952	21.1439	27.90718381	27.90718381		N	23	24	1604	2014-02-11 00:00:00		0	45		2050	2070	2040			Y	167.6	157.5		0		60						7010		3	N	3			N
1838	F	O	O	1			3	67	17	20.7	25.38427853	20.6624	32.73356305	32.73356305		Y	2	31	1607	2014-03-07 00:00:00		0	32		2070	2020	2070	3	2015-03-05 00:00:00	N	152.4	160		0		66						7010		5.7	N	3			N
1839	M	A	A	1			3	76	41	25.1	27.3958563	25.1045	33.0651125	33.0651125		Y	11	24	1607	2014-01-09 00:00:00		0	95		2060		2060			Y	175.3	182.9		0		76						7010		7.8	N	3			N
1840	M	B	O	2			3	64	23	20.3	19.05301595	23.1915	33.52557294	33.52557294		Y	2	25	1606	2014-01-09 00:00:00		0	21		2070		2060			Y	182.9	193		0		64						7010		4.7	N	3			N
1841	M	O	O	1			3	72	59	28	21.62799248	28.1506	52.11128323	52.11128323		Y	1	11	1604	2014-01-10 00:00:00		0	59		2070		2070	2	2021-01-17 00:00:00	N	162.6	162.6		0		72						7010		4.1	N	3			N
1842	M	O	O	1			3	66	59	24.6	21.62799248	24.5788	94.83006529	94.83006529		Y	1	11	1604	2014-05-29 00:00:00	N	0	18	60	2020	998	2020	3	2018-01-01 00:00:00	N	170.2	162.6		0	Y	66						7010	Y	4.5	N	1		95	N
1843	M	O	O	1			3	54	18	23.9	26.96286848	23.1867	64.39966193	64.39966193		Y	2	68	219	2014-01-10 00:00:00		0			2040		2040			Y	182.9	168		0		54						7010		5.3	N	3			N
1844	M	O	O	1			3	75	64	26.7	34.1596008	26.7287	57.63494074	57.63494074		Y	32	33	1604	2014-01-10 00:00:00		0	68		2020	2070	2010			Y	175.3	157		0		75						7010		5	N	1			N
1845	M	A	A1	1			3	21	35	17.9	24.93372049	19.4888	90.54035171	90.54035171		Y	2	3	1602	2014-01-25 00:00:00		0	31		2020		2020			Y	175.3	178		0		21						7010		7.8	N	1			N
1846	F	A	A	1			3	69	18	29.6	27.02937505	29.6207	34.96094685	34.96094685		Y	24	29	1604	2014-02-06 00:00:00	N	0	70	30	2050	2080	2050			Y	165.1	182.9		0	N	69						7010	N	1.5	N	3		81	N
1847	M	AB	A1B	1			3	59	40	22	18.30449827	21.9657	0	0		Y	2	98	1607	2014-02-18 00:00:00		0	19		2070		2060			Y	165.1	170		0		58						7010		6.3	N	3			N
1848	M	A	A1	1			3	65	13	21.6	18.53883414	21.6329	54.43601309	54.43601309		Y	2	30	1604	2014-03-05 00:00:00	U	0	53		2040	2020	2030			Y	165.1	167.6		0	U	65						7010	U	3.7	N	3			N
1849	M	A	A1	1			3	73	58	28.8	26.45094048	29.6495	43.20648644	43.20648644		N	1	24	1604	2014-03-04 00:00:00		0	56		2070		2070			Y	175.3	165.1		0		73						7010		3.9	N	3			N
1850	M	O	O	1			3	69	54	29.3	22.8943329	31.474	29.01244414	29.01244414		Y	1	3	1604	2014-02-10 00:00:00		0	70		2040	2010	2040			Y	175.3	162.6		0		69						7010		3.3	N	3			N
1851	M	O	O	1			3	30	21	27.4	27.17310162	28.3745	32.2819372	32.2819372		Y	2	24	1601	2014-03-18 00:00:00		0	59		2070		2050			Y	188	183		0		30						7010		6.3	N	3			N
1852	F	A	A1	1			3	40	54	23.7	20.32443826	25.9597	34.90306973	34.90306973		Y	3	24	1602	2014-03-22 00:00:00	U	0	25		2040	2020	2020			Y	160	163		0	U	40						7010	U	6.2	N	1			N
1853	F	O	O	1			3	49	34	19.4	30.15610652	19.4932	40.86122126	40.86122126		Y	1	2	1602	2014-03-11 00:00:00		0	18		2060		2030			Y	169	165		0		48						7010		9.3	N	2			N
1854	M	O	O	1			3	28	29	23.1	26.07305019	19.7395	34.06091927	34.06091927		Y	2	68	1602	2014-02-27 00:00:00	N	0	22	36	2050	2040	2050			Y	165.1	162.6		0	N	23						7010	N	2.9	N	3		141	N
1855	F	O	O	1			3	21	31	15.1	24.84098009	15.105	74.73503676	74.73503676		Y	3	23	1613	2014-02-26 00:00:00	N	0	13	50	2010	2060	2010			Y	162.6	163		0	N	21						7010	Y	3.8	Y	1		94	N
1856	F	A	A	1			3	51	29	18.6	22.78080728	19.7343	47.03234038	47.03234038		Y	1	3	420	2014-03-05 00:00:00		0	48		2060		2060			Y	170.2	162.6		0		51						7010		6.7	N	1			N
1857	F	O	O	1			3	50	48	23.9	28.82791233	21.4341	44.29390421	44.29390421		Y	2	98	1604	2014-03-28 00:00:00	Y	1	17	40	2050		2010	999	2019-11-09 00:00:00	N	160	172.7		0	N	50						7010	Y	4.9	N	1		49	N
1858	F	O	O	1			3	55	62	33.4	29.0174472	33.4838	46.77078254	46.77078254		Y	24	32	1557	2014-05-06 00:00:00		1	22		2020	2050	2020	3	2016-12-02 00:00:00	N	167.6	165		0		55						7010		9.1	N	1			N
1859	M	O	O	1			3	29	16	20.9	19.53375047	23.2444	0	0		Y	30	34	1602	2014-02-12 00:00:00		0	19		2060	2020	2050	3	2017-11-18 00:00:00	N	177.8	175.3		0		29						7010		4.1	N	3			N
1860	F	O	O	1			3	37	15	17.2	20.14693878	16.5297	46.18699418	46.18699418		Y	29	31	1602	2014-03-06 00:00:00		0	29		2050	2060	2050			Y	162.6	175		0		37						7010		5.3	N	3			N
1861	M	A	O	2			3	66	27	26.4	23.75081926	27.9317	38.47237924	38.47237924		Y	29	33	1557	2014-02-16 00:00:00		0	30		2050		2050			Y	184	179		0		65						7010		7.2	N	3			N
1862	F	A	A1	1			3	63	42	20.4	24.89024242	20.4725	34.62063455	34.62063455		Y	3	68	1607	2014-02-26 00:00:00		0	60		2050		2040	999	2019-02-05 00:00:00	N	162.6	158.8		0		63						7010		6.9	N	3			N
1863	M	O	O	1			3	60	64	29.9	28.83472057	30.2278	35.79829231	35.79829231		N	2	3	1604	2014-02-11 00:00:00		1	56		2070	2020	2090			Y	170.2	174		0		60						7010		5.5	N	3			N
1864	M	A	A2	1			3	64	18	29.7	29.2184076	30.0436	35.0582585	35.0582585		Y	23	31	1604	2014-02-07 00:00:00		0	54		2040		2050			Y	188	185		0		64						7010		3.3	N	3			N
1865	M	B	B	1			3	64	35	30.5	27.66096731	27.8786	33.14802328	33.14802328		Y	2	30	1607	2014-02-13 00:00:00		0	18		2050	2080	2080			Y	170.2	185.4		0		63						7010		5.8	N	3			N
1866	M	B	B	1			3	52	35	29.6	27.66096731	29.4568	41.80465948	41.80465948		Y	2	30	1613	2014-02-11 00:00:00		0	53		2040	2010	2050			Y	193	185.4		0		52						7010		4.4	N	3			N
1867	M	A	A1	1			3	62	18	27.2	28.85350113	27.2839	66.94214978	66.94214978		Y	1	11	1604	2014-02-19 00:00:00		0	43		2040		2040	3	2022-03-14 00:00:00	N	172.7	185.4		0		62						7010		5	N	3			N
1868	M	A	A1	1			3	64	18	28.9	28.85350113	29.4251	34.67338966	34.67338966		Y	1	11	1604	2014-02-13 00:00:00		0	49		2080	998	2060			Y	186	185.4		0		63						7010		4.6	Y	3			N
1869	F	O	O	1			3	69	40	27.2	33.7289071	28.874	32.51358171	32.51358171		Y	30	68	1613	2014-01-14 00:00:00		0	76		2060	2050	2060			Y	162.6	144.8		0		69						7010		3.3	N	3			N
1870	M	A	A	1			3	62	19	27.5	24.37879335	27.5489	90.53190475	90.53190475		Y	3	68	1613	2014-01-24 00:00:00		0	49		2030		2030			Y	177.8	172.7		0		62						7010		4.6	N	1			N
1871	M	O	O	1			3	73	51	29	30.72962987	29.716	31.61156199	31.61156199		Y	2	31	1604	2014-02-04 00:00:00		0	63		2080	2010	2080			Y	166.4	167.6		0		72						7010		6.4	Y	3			N
1872	M	A	A	1			3	63	24	22.1	29.28960936	23.0371	59.15593073	59.15593073		Y	23	31	1604	2014-01-11 00:00:00		0	58		2060		2030	999	2020-10-03 00:00:00	N	175.3	162.6		0		63						7010		4.4	N	2			N
1873	F	A	A	1			3	60	24	22.4	29.28960936	24.1291	33.27182588	33.27182588		Y	23	31	1607	2014-01-15 00:00:00		0	22		2060		2040			Y	167.6	162.6		0		57						7010		5.5	N	3			N
1874	M	B	B	1			3	62	17	33.7	23.67590532	34.8804	35.3556187	35.3556187		Y	2	3	1604	2014-01-22 00:00:00		0	68		2070		2060			Y	175.3	180.3		0		61						7010		2.7	N	3			N
1875	M	A	A	1			3	54	30	22.7	26.32716049	22.8982	32.90938235	32.90938235		Y	3	25	1607	2014-01-16 00:00:00		0	17		2060		2060			Y	170.2	180		0		54						7010		5.7	N	3			N
1876	F	AB	O	2			3	56	46	27.1	41.12911452	28.5187	38.07658139	38.07658139		Y	24	98	1604	2014-01-17 00:00:00		0	35		2060		2060	3	2023-03-20 00:00:00	N	162.6	157.5		0		56						7010		4	N	3			N
1877	M	O	O	1			3	61	37	23.2	23.62494341	23.6749	32.12076299	32.12076299		Y	1	2	1607	2014-01-13 00:00:00		0	18		2040		2040			Y	181.6	188		0		61						7010		6.3	N	3			N
1878	M	O	O	1			3	66	17	31.9	17.96425866	31.8225	36.26164094	36.26164094		Y	31	68	1604	2014-01-20 00:00:00		0	56		2040		2040			Y	177.8	160		0		66						7010		4.8	N	3			N
1879	M	B	B	1			1	58	18	20.4	23.26895252	20.0471	52.56405411	52.56405411		Y	2	98	1604	2014-01-22 00:00:00		0	31		2070		2070			Y	170.2	185.4		0		57						7010		3.7	N	3			N
1880	F	A	A	1	996	996	3	0	0	14.1	17.01183432	14.0604	48.49015778	48.49015778		N	1	31	449	2014-02-10 00:00:00		1			996	4100	996			Y	54	52		0		0						7010		6.9	N	1			N
1881	M	A	A1	1			3	62	19	23	23.19782856	22.7977	33.7211622	33.7211622		Y	2	24	1607	2014-01-30 00:00:00		0	12		2060	2050	2070			Y	165.1	178		0		61						7010		7	N	3			N
1882	F	A	A1	1			3	58	54	32.9	28.04444444	32.9219	36.10761473	36.10761473		Y	11	24	1604	2014-01-15 00:00:00		1	62		2040	2010	2020			Y	149.9	150		0		56						7010		6.7	N	2			N
1883	M	B	B	1			3	64	47	25.1	27.73114669	24.3294	79.84359771	79.84359771		Y	30	80	1604	2014-02-04 00:00:00		1			2020		2010			Y	165.1	176		0		64						7010		6.1	N	1			N
1884	F	O	O	1			3	53	29	25.4	22.41627058	26.2635	34.96856267	34.96856267		Y	24	24	1606	2014-02-05 00:00:00	N	0	16	21	2060		2060			Y	157.5	160		0	N	52						7010	N	4.9	N	3			N
1885	F	O	O	1			3	59	29	23.2	22.41627058	22.6315	36.23008458	36.23008458		Y	24	24	219	2014-01-14 00:00:00		0	67		2070		2060			Y	165.1	160		0		58						7010		3.6	N	3			N
1886	M	O	O	1			3	43	29	29.7	27.18446941	29.7348	31.66219745	31.66219745		Y	2	29	1607	2014-01-22 00:00:00		0	15		2060		2050			Y	177.8	175.3		0		43						7010		2.5	N	3			N
1887	M	O	O	1			3	38	39	25.7	22.38631428	23.6277	37.19735197	37.19735197		Y	2	98	1602	2014-03-18 00:00:00	N	0	17		2040		2040			Y	175.3	173		0	N	37						7010	N	5.9	N	3			N
1888	M	O	O	1			3	66	25	27.4	18.58034548	29.2711	36.34727132	36.34727132		Y	24	33	1604	2014-02-03 00:00:00		1	71		2040	998	2040	3	2018-12-30 00:00:00	N	170.2	166		0		66						7010		7.9	N	3			N
1889	F	A	A1	1			3	53	23	18.2	18.66720791	18.3203	73.79447325	73.79447325		Y	11	32	1613	2014-01-31 00:00:00		0	22		2020		2020			Y	160	160		0		53						7010		6.5	N	2			N
1890	F	A	A1	1			3	64	24	25.2	17.43944637	28.3497	33.67373284	33.67373284		Y	33	68	1606	2014-02-13 00:00:00		0	34		2010		2010	3	2019-05-17 00:00:00	N	157.5	170		0		64						7010		6.3	Y	1			N
1891	M	AB	A1B	1			3	46	25	21.6	29.08754082	21.5908	0	0		Y	3	68	1602	2014-01-15 00:00:00		0	19		2060		2060			Y	172.7	180.3		0		46						7010		6.5	N	3			N
1892	M	B	B	1			3	39	17	23	32.28696959	23.2835	59.62254143	59.62254143		Y	1	98	1557	2014-02-25 00:00:00		0	28		2020		2020			Y	170.2	186		0		38						7010		9.4	N	2			N
1893	F	A	A1	1			3	42	29	18.5	23.35527415	16.907	38.51801435	38.51801435		Y	25	26	1602	2014-01-16 00:00:00		0	20		2060		2060			Y	162.6	173		0		41						7010		3.3	Y	3			N
1894	F	O	O	1			3	69	53	24.9	20.26837009	24.8855	44.21204699	44.21204699		Y	11	25	1604	2014-01-16 00:00:00	N	1	75	30	2040		2040			Y	144.8	160		0	N	69						7010	N	2	N	3			N
1895	F	O	O	1			1	71	53	28.5	20.26837009	28.5327	45.4272795	45.4272795		Y	11	25	1604	2014-01-23 00:00:00	N	1	38	27	2040		2010			Y	157.5	160		0	N	71						7010	N	1.7	N	1			N
1896	M	O	O	1			3	60	39	25.3	28.24808146	25.604	32.97158057	32.97158057		Y	1	68	1607	2014-01-17 00:00:00		0	18		2060		2070			Y	179	183		0		60						7010		6.7	N	3			N
1897	M	O	O	1			3	51	22	30.8	21.47900491	30.6976	40.77947739	40.77947739		Y	1	2	1604	2014-02-20 00:00:00		0	31		2040		2040			Y	170	160		0		50						7010		5.7	N	3			N
1898	M	A	A	1			3	68	22	31.9	40.66366157	31.0506	49.22897228	49.22897228		Y	1	11	1604	2014-01-26 00:00:00		0	38		2060	2020	2060	2	2017-09-30 00:00:00	N	170	182.9		0		68						7010		5.4	N	3			N
1899	M	A2	A1	1			3	63	24	29.1	22.79416324	30.3844	41.475322	41.475322		Y	2	23	1604	2014-01-18 00:00:00		0	70		2070	2060	2060	999	2014-01-10 00:00:00	N	170	172.7		0		63						7010		5	N	1			N
1900	M	A	A1	1			3	66	24	28.7	22.79416324	27.1972	31.42981171	31.42981171		Y	2	23	1607	2014-01-21 00:00:00		0	20		2080		2060			Y	170.2	172.7		0		66						7010		3.7	N	3			N
1901	M	A	A1	1			3	65	46	27.2	21.2500425	27.1721	67.7025167	67.7025167		Y	1	32	999	2014-02-03 00:00:00		0	48		2040		2040			Y	175.3	157.5		0		65						7010		6.7	Y	3			N
1902	F	A	A1	1			3	69	45	26.7	21.2585034	26.7037	49.49950901	49.49950901		Y	68	69	1613	2014-01-21 00:00:00	N	0	61	24	2040		2030				157.5	168		0	N	69						7010	N	5.1	N	3		132	N
1903	M	A	A1	1			3	59	45	20.5	21.2585034	23.7261	36.81585891	36.81585891		Y	68	69	1557	2014-02-17 00:00:00	N	0	25	24	2020	2030	2030			Y	167.6	168		0	N	59						7010	N	5.1	Y	3		86	Y
1904	M	O	O	1			3	63	18	28	34.60207613	27.9798	36.2185023	36.2185023		Y	1	2	1604	2014-01-20 00:00:00		0	92		2070		2040			Y	177.8	170		0		63						7010		5.8	N	3			N
1905	M	AB	A	2			3	69	26	25.5	20.63517311	26.6315	0	0		Y	3	26	1604	2014-01-30 00:00:00		0	32		2060	2030	2030	999	2014-01-30 00:00:00	N	167.6	162.6		0		68						7010		4.6	N	2			U
1906	F	A	A1	1			3	64	62	30.9	31.0414967	30.2311	52.02197492	52.02197492		Y	2	98	1604	2014-02-05 00:00:00		0	48		2070	998	2060	999	2016-04-19 00:00:00	N	175.3	170.2		0		63						7010		7.3	N	3			N
1907	M	B	O	2			3	64	17	32	23.84620154	33.6683	34.66409967	34.66409967		Y	2	32	1604	2014-01-18 00:00:00		0	83		2070		2070	3	2021-04-06 00:00:00	N	165.3	165.1		0		63						7010		4.9	N	3			N
1908	F	A	A1	1			3	59	53	30	38.935578	31.0074	72.76300065	72.76300065		Y	1	31	1604	2014-01-23 00:00:00		0	59		2060		2060			Y	161.3	160		0		59						7010		5.2	N	3			N
1909	M	O	O	1			3	74	50	19	33.91170161	19.006	91.94985562	91.94985562		Y	2	98	1604	2014-01-30 00:00:00		1	34		2010		2010			Y	173	163		0		74						7010		6.2	N	1			N
1910	M	O	O	1			3	63	57	28.6	31.07602562	28.5554	58.36073232	58.36073232		Y	1	66	1604	2014-01-24 00:00:00		0	52		2040	2010	2050	999	2018-02-14 00:00:00	N	170.2	170.2		0		63						7010		4.4	N	3			N
1911	M	A1	A1	1			3	63	48	32.4	35.50855701	30.9925	35.87615517	35.87615517		Y	1	68	1604	2014-02-07 00:00:00		0	31		2040		2040			Y	178	167.6		0		62						7010		5.5	Y	3			N
1912	F	A	O	2			3	55	66	24.1	16.47058824	20.9674	34.20677196	34.20677196		Y	34	98	1607	2014-02-03 00:00:00		0	18		2070		2080	3	2020-07-16 00:00:00	N	160	170		0		49						7010		5.9	N	3			N
1913	F	O	O	1			3	39	53	24.4	25.40327661	26.2279	45.84529473	45.84529473		Y	11	98	1605	2014-01-31 00:00:00		0	34		2060	2030	2030	1	2014-01-31 00:00:00	N	157.5	157.5		0		38						7010		4.7	N	2			N
1914	M	O	O	1			3	30	20	24.5	22.76816609	20.5714	38.07772959	38.07772959		Y	2	29	1602	2014-01-24 00:00:00		0	18		2050	2080	2050			Y	175	170		0		29						7010		4.7	N	3			N
1915	M	B	B	1			3	34	48	21.3	28.25484765	18.2137	31.38771939	31.38771939		Y	2	25	1608	2014-02-07 00:00:00		0			2060		2040			Y	162.6	190		0		33						7010		8.3	N	3			N
1916	M	O	O	1			3	61	40	27.8	25.2751675	27.9327	34.42985966	34.42985966		Y	31	98	1604	2014-01-29 00:00:00	N	0	59	27	2070		2070			Y	177.8	170.2		0	N	61						7010	N	6.5	N	3			N
1917	F	O	O	1			3	52	41	25.4	26.5243134	24.6614	42.81966219	42.81966219		Y	3	23	1605	2014-01-24 00:00:00	N	0	25		2070		2060			Y	175.3	165.1		0	N	51						7010	N	3.3	N	3		80	N
1918	M	AB	A1B	1			3	62	28	25	19.28937927	25.1295	50.68869401	50.68869401		Y	36	68	1609	2014-02-17 00:00:00		0	86		2070		2050			Y	155	161		0		61						7010		5.8	N	3			N
1919	F	B	B	1			3	55	48	26.9	22.36914601	23.9619	31.87878615	31.87878615		Y	1	30	1607	2014-05-06 00:00:00		0	21		2060		2040			Y	157.5	165		0		54						7010		5.6	N	3			N
1920	M	A	A	1			3	58	23	26.1	24.45799645	26.4334	0	0		Y	3	29	1604	2014-03-19 00:00:00		0	41		2070	2040	2020	3	2015-09-27 00:00:00	N	175.3	182.9		0		58						7010		2.9	N	2			N
1921	M	A	A	1			3	65	27	21.8	32.51562059	21.4784	32.69760819	32.69760819		N	3	25	1606	2014-01-27 00:00:00		0	18		2070		2070			Y	180.3	190.5		0		64						7010		3	N	3			N
1922	F	O	O	1			3	26	21	19.2	23.67125363	19.6627	37.21232356	37.21232356		Y	2	33	1602	2014-01-29 00:00:00		0	28		2060		2040			Y	160	178		0		25						7010		4.7	N	3			N
1923	M	A	A1	1			3	69	40	27.4	20.90419501	27.3729	46.36737989	46.36737989		Y	3	24	1613	2014-02-15 00:00:00		0	46		2050	998	2050			Y	190.5	168		0		69						7010		4.6	Y	3			N
1924	F	A	A1	1			3	55	40	26.8	20.90419501	34.4565	34.27164878	34.27164878		Y	3	24	1604	2014-01-23 00:00:00		0	49		2080		2070			Y	165	168		0		49						7010		5.5	N	3			N
1925	M	A	A1	1			3	61	24	25.9	23.86062366	27.5377	33.59787647	33.59787647		Y	11	24	1607	2014-01-24 00:00:00		0	54		2060		2050			Y	165.1	178		0		61						7010		5.3	N	3			N
1926	M	O	O	1			3	30	53	23.2	36.15177647	23.18	36.21270452	36.21270452		Y	3	34	1602	2014-01-28 00:00:00		0	23		2060		2050			Y	170.2	170.2		0		29						7010		5.1	N	3			N
1927	M	O	O	1			3	62	29	20.2	29.21010994	23.0405	42.43499237	42.43499237		Y	2	24	1604	2014-01-27 00:00:00		0	63		2060		2060			Y	160	157		0		62						7010		2.7	N	3			N
1928	M	O	O	1			3	42	40	23	21.14378254	25.36	39.81457745	39.81457745		Y	1	3	219	2014-04-15 00:00:00		0	24		2070		2040			Y	175	170.2		0		41						7010		7.3	N	2			Y
1929	F	A	O	2			2	67	57	21.5	36.8777638	22.0686	63.71385355	63.71385355		Y	11	68	1604	2014-02-17 00:00:00		0	33		2060	2010	2060			Y	152.4	157		0		67						7010		5.5	N	3			N
1930	F	B	B	1			3	28	21	19	26.8744961	19.1037	39.42719509	39.42719509		Y	24	32	1602	2014-09-22 00:00:00		0	12		2050	2020	2040			Y	165.1	183		0		28						7010		6.8	N	3			N
1931	M	A	A1	1			3	28	42	22.9	25.89506173	24.8931	35.07734621	35.07734621		Y	11	66	1602	2014-01-27 00:00:00		0	19		2060		2060			Y	175	180		0		26						7010		7.1	N	3			N
1932	M	A	A	1			3	49	24	25.7	17.99015276	26.8878	49.88192417	49.88192417		Y	2	11	1604	2014-01-22 00:00:00		0	15		2080	2070	2080	3	2016-03-06 00:00:00	N	180.3	178		0		49						7010		6.5	N	3			N
1933	M	O	O	1			3	25	51	26	38.21019771	26.9487	37.3199451	37.3199451		Y	2	11	1613	2014-01-30 00:00:00		1	54		2070		2050			Y	163	155		0		23						7010		7.9	N	3			N
1934	M	A	A	1			3	61	33	27.9	45.38803786	30.4206	36.85844108	36.85844108		Y	33	74	1604	2014-02-04 00:00:00	N	0	54		2060		2060			Y	177.8	183		0	N	61						7010	N	6.8	N	3			N
1935	M	O	O	1			3	53	20	29.4	23.2490169	28.3724	31.59940775	31.59940775		Y	3	98	1607	2014-02-01 00:00:00	N	0	21		2070		2070			Y	172.7	194		0	N	52						7010	Y	6.8	N	3			N
1936	M	O	O	1			3	70	65	26	37.03703704	26.0002	52.52208804	52.52208804		Y	24	30	1604	2014-02-04 00:00:00		0	46		2050		2050	999	2019-05-22 00:00:00	N	172.7	180		0		70						7010		7.8	N	3			N
1937	M	O	O	1			3	69	39	26.7	32.34321227	26.9768	33.87230123	33.87230123		Y	23	33	1604	2014-02-05 00:00:00		0	80		2050	2020	2040			Y	182	173		0		68						7010		5.7	N	3			N
1938	M	O	O	1			3	51	28	26.8	27.38328546	28.0996	32.29489269	32.29489269		Y	2	36	404	2014-02-01 00:00:00		0	44		2080	998	2060			Y	185.4	193		0		49						7010		5.1	Y	3			N
1939	M	B	B	1			3	68	49	29.8	30.3050553	29.7581	41.4770538	41.4770538		Y	2	24	1604	2014-02-03 00:00:00		0	55		2080		2080			Y	170.2	173		0		68						7010		6.8	N	3			N
1940	M	O	O	1			3	65	63	27.9	25.76760555	28.3589	45.81997762	45.81997762		Y	1	11	1604	2014-01-28 00:00:00		0	55		2050		2050			Y	168.9	182.9		0		65						7010		6.7	N	3			N
1941	M	B	B	1			3	19	24	17.3	21.85185185	16.9734	49.82251101	49.82251101		Y	34	66	1602	2014-01-28 00:00:00		0	14		2040	2050	2050			Y	165.1	180		0		19						7010		7	N	3			N
1942	F	O	O	1			3	61	47	21.6	33.38468215	22.1425	34.36594645	34.36594645		Y	2	30	1607	2014-01-30 00:00:00	N	0	38	24	2030		2030			Y	160	165.1		0	N	61						7010	N	1.9	N	3			N
1943	F	A	A	1	1	1	3	15	15	17.1	25.42684353	17.1488	37.51530443	37.51530443		Y	2	23	1602	2014-02-04 00:00:00		1	19		4060	2010	4060	2	2018-03-13 00:00:00	N	155	173		0		15						7010		3.8	N	3			N
1944	M	O	O	1			3	53	54	23.4	25.12110727	26.625	40.93777415	40.93777415		Y	3	30	1613	2014-06-17 00:00:00		0	58		2070	2010	2070			Y	179	170		0		53						7010		6.6	N	3			N
1945	F	AB	B	2			3	47	22	21.4	18.43645556	21.3994	40.52006824	40.52006824		Y	23	32	1602	2014-02-07 00:00:00		0	74		2040		2050				157.5	172.7		0		47						7010		9	N	3			N
1946	M	O	O	1			3	27	59	21.2	30.60576698	25.9043	36.888541	36.888541		Y	2	3	218	2014-03-05 00:00:00		0	34		2050		2020			Y	180.3	173		0		27						7010		6.8	N	1			N
1947	M	O	O	1			3	40	30	20.5	28.48696587	19.8908	33.47446454	33.47446454		Y	1	32	1607	2014-02-04 00:00:00		0	16		2070		2060	999	2020-01-01 00:00:00	N	170.2	183		0		39						7010		8.5	N	3			N
1948	M	O	O	1			3	56	47	27.7	34.4796608	29.8596	37.55615551	37.55615551		Y	2	3	1604	2014-02-04 00:00:00		1	34		2060	2070	2060			Y	170	177.8		0		56						7010		4	N	3			N
1949	F	O	O	1			3	61	25	30.4	28.1859225	30.3854	94.82263088	94.82263088		Y	31	68	1604	2014-01-30 00:00:00		1	25		2020		2020	3	2019-06-28 00:00:00	N	170.2	149.9		0		61						7010		5.2	N	1			N
1950	M	B	B	1			3	50	34	26.5	28.46869599	26.5432	94.78044094	94.78044094		Y	23	68	1604	2014-01-30 00:00:00		0	38		2030		2010	2	2014-06-25 00:00:00	N	180.3	165.1		0		50						7010		4.8	N	1			N
1951	M	O	O	1			3	62	20	27.8	18.04270106	29.5347	41.52936581	41.52936581		Y	2	74	1556	2014-02-25 00:00:00		0	22		2050		2060			Y	176	173		0		62						7010		3.4	N	3			N
1952	M	O	O	1			3	72	20	27.2	18.04270106	28.1528	41.53611326	41.53611326		Y	2	74	1604	2014-01-30 00:00:00	N	0	56		2040	2030	2040			Y	180	173		0	N	72						7010	N	4.2	Y	3			N
1953	F	O	O	1	2	2	3	17	15	17.8	18.82015598	17.8782	33.56096781	33.56096781		Y	31	98	1601	2014-02-12 00:00:00		0			4050		4040			Y	154	165.1		0		17						7010		5.9	N	2			N
1954	M	AB	A1B	1			3	32	52	29.5	26.06167931	29.6255	55.72567545	55.72567545		Y	24	30	1604	2014-02-05 00:00:00		0	18		2060		2060	999	2014-07-12 00:00:00	N	185.4	173		0		32						7010		8	N	3			N
1955	F	B	B	1			3	37	35	21.7	23.91957447	22.2204	34.29687421	34.29687421		Y	11	31	208	2014-02-06 00:00:00		0	72		2060		2060			Y	167.6	165.1		0		37						7010		7.8	N	3			N
1956	M	A	A1	1			3	66	61	24.4	24.26122449	22.71	33.37335546	33.37335546		Y	2	3	1607	2014-02-19 00:00:00		0	19		2070	998	2070			Y	167.6	175		0		66						7010		7	N	3			N
1957	F	O	O	1			2	55	31	31	35.67474048	25.0175	94.67017826	94.67017826		Y	30	68	413	2014-02-05 00:00:00		0	49		2030	2020	2030			Y	167.6	170		0		55						7010		4.6	N	2			N
1958	M	AB	A	2			3	50	25	20.9	20.2628852	23.7883	78.15494439	78.15494439		Y	23	68	1613	2014-03-05 00:00:00		0	28		2050	2010	2010			Y	182.9	180.3		0		50						7010		2.7	N	1			N
1959	F	O	O	1			3	64	18	20.7	29.99094613	20.6592	32.88148592	32.88148592		Y	3	68	1607	2014-01-24 00:00:00		0	19		2040	2040	2040			Y	167.6	188		0		63						7010		4.2	Y	3			N
1960	M	O	O	1			3	54	28	32.4	29.3523545	31.8535	32.53881074	32.53881074		Y	2	23	1604	2014-03-12 00:00:00	N	0	52	50	2060		2010			Y	178	178		0	N	54						7010	Y	6.2	N	1		79	N
1961	F	A	A1	1			3	39	21	24.1	24.01864308	24.0912	59.17540297	59.17540297		Y	2	24	1613	2014-02-04 00:00:00	N	0	33	30	2020	2060	2020			Y	160	167.6		0	N	39						7010	N	4.7	N	2		112	N
1962	M	A	A1	1			3	21	35	21	21.14631991	20.4484	35.46443458	35.46443458		Y	11	68	1602	2014-02-03 00:00:00		0	17		2080		2060			Y	172.7	178		0		20						7010		5.3	N	3			N
1963	M	A	A1	1			3	66	19	27.5	28.15543255	29.0411	31.76103783	31.76103783		Y	2	29	1607	2014-03-04 00:00:00		0	30		2050	998	2050			Y	177.8	185.4		0		59						7010		6.1	N	3			N
1964	F	B	B	1			3	31	23	17.6	23.7667142	20.1156	35.42647895	35.42647895		Y	11	29	1602	2014-03-27 00:00:00		0	14		2080	2020	2020	999	2015-04-01 00:00:00	N	152.4	152.4		0		27						7010		11	N	1			N
1965	M	O	O	1			3	49	22	27.6	23.88844098	30.6237	37.50962339	37.50962339		Y	1	3	1604	2014-02-02 00:00:00		0	54		2070		2070			Y	193	183		0		49						7010		4.3	N	3			N
1966	F	O	O	1			3	47	30	19.5	38.04330189	19.4854	50.018202	50.018202		Y	2	3	999	2014-02-14 00:00:00		1	24		2070	2010	2070			Y	160	157.5		0		46						7010		3.7	N	3			N
1967	M	A	A	1			3	69	24	22.3	17.71432114	20.8051	32.32775992	32.32775992			3	23	1607	2014-02-03 00:00:00		0	25		2060		2060				181	177.8		0		68						7010		5	N	3			N
1968	F	O	O	1			3	74	36	19.8	24.97398543	22.3101	47.51961677	47.51961677		Y	2	30	1604	2014-02-26 00:00:00		0	58		2070	2050	2040			Y	154.9	155		0		73						7010		4.1	N	3			N
1969	F	O	O	1			3	69	36	26	24.97398543	26.4583	38.26157667	38.26157667		Y	2	30	1604	2014-02-04 00:00:00		0	75		2070		2060			Y	160	155		0		69						7010		5.1	Y	3			N
1970	M	O	O	1			3	46	39	19.3	25.48392194	21.7331	40.70758948	40.70758948		Y	1	3	1602	2014-02-15 00:00:00		0	29		2060		2050			Y	165.1	157.5		0		46						7010		5.9	N	3			N
1971	M	AB	A	2			1	66	57	26.7	29.02471625	26.9466	50.02558647	50.02558647		Y	1	31	1604	2014-03-13 00:00:00		0	60		2070	998	2070			Y	177.8	162.6		0		66						7010		8.8	N	3			N
1972	M	A	A	1			3	30	39	20.8	22.54507132	20.6545	36.24947927	36.24947927		Y	2	29	1602	2014-02-05 00:00:00	N	0	91	50	2070	2020	2040	999	2016-11-06 00:00:00	N	165.1	163		0	N	29						7010	N	10	N	3		32	N
1973	F	A	A1	1			3	57	41	23.7	30.17573341	23.4634	34.10657243	34.10657243			2	98	1607	2014-01-30 00:00:00		0	18		2060		2060			Y	162.6	172.7		0		56						7010		3.3	N	3			N
1974	M	O	O	1			3	68	24	23.1	21.97530864	23.0807	47.10276365	47.10276365		Y	1	23	1604	2014-02-07 00:00:00		0	56		2060		2050				167.6	180		0		68						7010		5.4	N	3			N
1975	M	A	O	2			3	66	45	28.7	28.9824263	28.7197	44.86109277	44.86109277		Y	2	25	1604	2014-03-15 00:00:00		0	79		2060	998	2060			Y	170	168		0		66						7010		3.5	N	3			N
1976	F	A	A1	1			1	47	50	24.7	27.18163009	21.3802	35.53881189	35.53881189		Y	68	98	111	2014-03-27 00:00:00		0	38		2070		2040			Y	157.5	157		0		46						7010		8.5	N	3			N
1977	M	O	O	1			3	59	23	30.1	23.23150885	30.0806	47.13256671	47.13256671		Y	2	31	420	2014-02-05 00:00:00	N	0	41		2040		2040			Y	185.4	183		0	N	59						7010	N	5.3	N	3			N
1978	M	A	O	2			3	67	23	30.1	23.23150885	29.4143	33.37589796	33.37589796		Y	2	31	1604	2014-02-18 00:00:00		0	75		2060	2030	2070	1	2017-11-28 00:00:00	N	177.8	183		0		64						7010		3.3	N	3			N
1979	M	A	A2	1			3	65	19	29.6	18.87969444	28.3453	31.20077734	31.20077734		Y	24	32	1607	2014-02-10 00:00:00		0	18		2070		2070			Y	182.9	188		0		64						7010		4.8	N	3			N
1980	M	O	O	1			3	69	23	24	28.83550689	26.1557	37.83335175	37.83335175		Y	2	24	1604	2014-02-04 00:00:00		1	38		2050		2040			Y	167.6	162.6		0		68						7010		3.2	N	3			N
1981	F	O	O	1			1	38	22	27.4	18.62138619	28.129	48.93958829	48.93958829		Y	2	11	219	2014-02-22 00:00:00		0	28		2050		2040			Y	173	178		0		38						7010		7.6	N	3			N
1982	M	B	B	1			3	53	68	16.7	22.75346745	17.1891	33.39698535	33.39698535		Y	2	23	1607	2014-03-13 00:00:00		0	18		2070		2060	999	2019-07-16 00:00:00	N	175.3	180.3		0		53						7010		10	N	3			N
1983	F	B	B	1			3	60	31	19.4	22.91377351	17.1084	34.57997393	34.57997393		Y	24	98	1607	2014-02-04 00:00:00		0	18		2070		2060			Y	167.6	178		0		60						7010		5.4	N	3			N
1984	M	O	O	1			3	70	24	25.7	26.51428571	25.6961	42.70572086	42.70572086		Y	1	29	1604	2014-02-04 00:00:00		0	63		2060		2060	3	2021-12-06 00:00:00	N	172.7	175		0		70						7010		3.1	N	3			N
1985	F	O	O	1			1	54	45	25	15.85025781	21.2998	90.92238251	90.92238251		Y	2	3	1556	2014-03-26 00:00:00		0	46		2020	998	2050	999	2015-09-01 00:00:00	N	165	170.2		0		54						7010		7	N	1			N
1986	M	O	O	1			3	70	22	31.6	28.13148789	30.7919	38.2851095	38.2851095		Y	2	29	1604	2014-02-07 00:00:00		1	42		2060		2050	3	2021-03-20 00:00:00	N	167.6	170		0		70						7010		4.8	N	3			N
1987	M	O	O	1			3	65	26	21.3	27.36565679	23.8494	53.02522478	53.02522478		Y	33	66	413	2014-02-11 00:00:00		0	55		2040	998	2040			Y	180.3	180.3		0		65						7010		7	N	2			N
1988	F	AB	A1B	1			3	60	51	27.1	21.87242282	25.7892	0	0		Y	23	30	1607	2014-02-07 00:00:00		0	16		2060		2060	3	2020-07-08 00:00:00	N	157.5	167		0		59						7010		5.1	N	3			N
1989	M	O	O	1			3	57	24	25.7	23.2997999	26.6756	32.07563814	32.07563814		Y	2	68	1606	2014-02-18 00:00:00		0	15		2090		2060	3	2020-07-28 00:00:00	N	193	191		0		54						7010		5.3	N	3			N
1990	M	O	O	1			3	29	48	17.8	25.15180591	19.1974	35.43318857	35.43318857		Y	3	3	1602	2014-02-08 00:00:00		0	19		2060		2060			Y	175.3	180.3		0		29						7010		6.8	N	3			N
1991	F	O	O	1			3	60	65	23.6	27.54820937	23.4375	32.36287977	32.36287977		Y	2	98	208	2014-04-01 00:00:00		0	102		2060		2060			Y	160	165		0		60						7010		5.5	N	3			N
1992	M	A	A2	1			3	61	54	31.5	26.81174511	30.6835	32.17351458	32.17351458		Y	2	3	1607	2014-02-08 00:00:00		0	19		2060	2070	2060			Y	180	196		0		61						7010		5.4	N	3			N
1993	M	A	A2	1			3	67	54	18.1	26.81174511	18.8285	35.68835926	35.68835926		Y	2	3	1607	2014-02-08 00:00:00		0	20		2050	2010	2050	999	2018-04-23 00:00:00	N	180	196		0		66						7010		4.4	Y	3			N
1994	M	O	O	1			3	60	50	30.7	36.72847801	29.8945	69.17666642	69.17666642		Y	1	3	1604	2014-02-08 00:00:00		0	35		2040	2020	2040			Y	190	183		0		60						7010		7.7	N	3			N
1995	M	O	O	1			1	56	35	25.1	31.71650788	25.4971	30.509503	30.509503		Y	31	32	1607	2014-04-01 00:00:00	N	0	27	36	2050	2020	2050			Y	182.9	190.5		0	N	56						7010	N	2.3	N	3			N
1996	M	AB	A	2			3	66	52	29.7	21.65130665	29.7015	36.15265742	36.15265742		Y	66	68	1613	2014-02-12 00:00:00		0	43		2070		2070	3	2020-07-06 00:00:00	N	182.9	178		0		66						7010		5.1	N	3			N
1997	M	A	A	1			3	51	22	20.4	21.19183674	20.0119	38.63741385	38.63741385		Y	1	32	1604			0	27		2060	2020	2020			Y	172.7	175		0		51						7010		4.8	N	1			N
1998	M	B	B	1			3	59	57	22.4	20.12568822	22.3968	46.84985253	46.84985253		N	11	98	1613	2014-02-06 00:00:00		0	38		2040	2040	2040			Y	170.2	175.3		0		59						7010		8.8	N	3			N
[truncated: 32,370 more rows]
[truncated: 498 more columns]
